# Supplementary material for: Characterization of MicroRNA expression profiles in the ovarian tissue of goats during the sexual maturity period
Source: J Ovarian Res. 2023 Dec 8;16:234. doi: 10.1186/s13048-023-01318-8 (PMC10704810; doi:10.1186/s13048-023-01318-8)
Supplement: Supplementary file 1 — Additional file 1: Supplementary Table 1. Weight and ovarian-related indicators of Jining grey goats for miRNA profile analysis. [file 13048_2023_1318_MOESM1_ESM.xlsx]

## Sheet: Supplementary Table 1 
Supplementary Table 1 Weight and ovarian-related indicators of Jining grey goats for miRNA profile analysis
ID	Age	Body Weight	Ovary Weight	Ovary Length	Ovary	Ovary Thickness (mm)
		(kg)	(g)	(cm)	Width
					(mm)
D1-1	1d	1.84	0.072	6.86	3.94	2.33
D1-2	1d	2.16	0.099	6.56	3.55	2.86
D1-3	3d	1.82	0.062	6.39	3.71	2.75
D1-4	4d	2.18	0.433	10.83	7.13	4.84
D1-5	4d	2.42	0.302	9.59	5.16	4.64
M2-1	2m	3.78	0.486	9.34	6.06	5.5
M2-2	2m 2d	4.82	1.116	14.15	8.53	7.82
M2-3	2m 2d	4.86	0.715	13.17	8.01	7.58
M2-4	2m 3d	3.86	0.471	12.43	6.43	4.87
M2-5	2m 3d	4.76	0.842	16.03	7.58	4.89
M4-1	4m	6	0.339	8.27	6.64	4.53
M4-2	4m	7.14	0.675	9.3	6.94	5.075
M4-3	4m 2d	7.82	0.414	9.69	6.58	4.44
M4-4	4m 2d	8.96	0.594	9.95	7.3	5.2
M4-5	4m 3d	8.2	0.802	9.29	7.24	6.13
M6-1	6m	9.52	1.243	16.99	7.31	7.66
M6-2	6m	10.52	1.326	13.32	12.98	6.96
M6-3	6m 2d	8.44	0.972	14.2	8.59	5.76
M6-4	6m 3d	8	0.701	10.16	7.95	5.99
M6-5	6m 4d	7.64	0.781	15.03	8.51	6.67
