# Supplementary material for: Characterization of MicroRNA expression profiles in the ovarian tissue of goats during the sexual maturity period
Source: J Ovarian Res. 2023 Dec 8;16:234. doi: 10.1186/s13048-023-01318-8 (PMC10704810; doi:10.1186/s13048-023-01318-8)
Supplement: Supplementary file 2 — Additional file 2: Supplementary Table 2. The RT-qPCR primers used for validation. [file 13048_2023_1318_MOESM2_ESM.xlsx]

## Sheet: miRNAs primers
Supplementary Table 2 The RT-qPCR primers used for validation
ID	miRNA sequence	5' primer
chi-let-7b-5p	UGAGGUAGUAGGUUGUGUGGUU	GCGTGAGGTAGTAGGTTGTGT
chi-miR-101-3p	UACAGUACUGUGAUAACUGA	GGGCGAGTACTGTGATAACTGA
chi-miR-10a-5p	UACCCUGUAGAUCCGAAUUUGU	GACCCTGTAGATCCGAATTTGT
chi-miR-125b-5p	UCCCUGAGACCCUAACUUGU	CATCCCTGAGACCCTAACTTGT
chi-miR-126-3p	UCGUACCGUGAGUAAUAAUGC	TGTCGTACCGTGAGTAATAATGC
chi-miR-1343	CUCCUGGGGCCCGCACUCUCGC	TTAGGCCCGCACTCTCGCAAA
chi-miR-148a-3p	UCAGUGCACUACAGAACUUUGU	GTCAGTGCACTACAGAACTTTG
chi-miR-200a	UAACACUGUCUGGUAACGAUG	GCACTGTCTGGTAACGATGAAA
chi-miR-22-3p	AAGCUGCCAGUUGAAGAAC	CGAAGCTGCCAGTTGAAGAA
chi-miR-224-5p	CAAGUCACUAGUGGUUCCGUUU	GCGACTAGTGGTTCCGTTTAAA
chi-miR-23b-3p	AUCACAUUGCCAGGGAUUACC	ATCACATTGCCAGGGATTACC
chi-miR-296-3p	AGGGUUGGGCGGAGGCUUUCCU	TTGGGCGGAGGCTTTCCTAAA
chi-miR-331-3p	CCCCUGGGCCUAUCCUAGAAC	CCCTGGGCCTATCCTAGAAC
chi-miR-342-3p	UCUCACACAGAAAUCGCACCCA	CTCACACAGAAATCGCACCCA
chi-miR-493-5p	UUGUACAUGGUAGGCUUUCAUU	GGGTACATGGTAGGCTTTCATT
chi-miR-493-5p	UUGUACAUGGUAGGCUUUCAUU	GGGTACATGGTAGGCTTTCATT

## Sheet: U6 Sequence
Supplementary Table 2 The RT-qPCR primers used for validation
U6 Forward Primer	GGAACGATACAGAGAAGATTAGC
U6 Reverse Primer	TGGAACGCTTCACGAATTTGCG
