# Supplementary material for: Characterization of MicroRNA expression profiles in the ovarian tissue of goats during the sexual maturity period
Source: J Ovarian Res. 2023 Dec 8;16:234. doi: 10.1186/s13048-023-01318-8 (PMC10704810; doi:10.1186/s13048-023-01318-8)
Supplement: Supplementary file 3 — Additional file 3: Supplementary Table 3. Clean reads filtering results. [file 13048_2023_1318_MOESM3_ESM.xlsx]

## Sheet: Supplementary Table 3 
Supplementary Table 3 clean reads filtering results
Sample		Raw Reads	Clean Reads	Error rate (%)	Q30(%)	Useful reads
						(18-32nt)
	D1_1	11795382	11634238	0.01	97.68	11613367
	D1_2	12583553	12391859	0.01	97.61	12338404
	D1_3	10730182	10389767	0.01	97.04	10358876
	D1_4	11345833	11238995	0.01	97.5	10749454
	D1_5	11927043	11822219	0.01	97.91	11549186
	M2_1	11561754	11438729	0.01	96.35	10696054
	M2_2	10964639	10862544	0.01	97.64	9563190
	M2_3	11667394	11544261	0.01	97.55	11248129
	M2_4	11229012	11146950	0.01	97.1	10871277
	M2_5	9988891	9899862	0.01	95.98	9833150
	M4_1	11123647	11014296	0.01	96.92	10268856
	M4_2	10192945	10110096	0.01	97.07	9503833
	M4_3	9897932	9569686	0.01	96.94	9415047
	M4_4	10594260	10538723	0.01	97.11	10202519
	M4_5	10345086	10285301	0.01	97.08	9903719
	M6_1	10078941	9966733	0.01	96.9	9777021
	M6_2	11733272	11636766	0.01	96.9	11390568
	M6_3	12497207	12404011	0.01	97.1	11974568
	M6_4	13227137	13127060	0.01	97.39	12587942
	M6_5	9963415	9910306	0.01	97.1	9247455
