# Supplementary material for: Characterization of MicroRNA expression profiles in the ovarian tissue of goats during the sexual maturity period
Source: J Ovarian Res. 2023 Dec 8;16:234. doi: 10.1186/s13048-023-01318-8 (PMC10704810; doi:10.1186/s13048-023-01318-8)
Supplement: Supplementary file 4 — Additional file 4: Supplementary Table 4. ncRNA and repeat sequence annotation. [file 13048_2023_1318_MOESM4_ESM.xlsx]

## Sheet: Supplementary Table 4 
Supplementary Table 4 ncRNA and repeat sequence annotation
Sample ID	rRNA	tRNA	snoRNA	snRNA	Repeat reads	Unannotated	Total
D1	167518±35446	107069±25791	1951±548	65112±9912	166307±42794	2093795±168439	2601753±209390
M2	664273±113420	133428±58346	5564±755	153842±32689	128780±9479	1731920±154660	2817808±90491
M4	632402±87091	60234±12304	4937±786	132299±15603	93340±12865	1508693±87156	2431905±107192
M6	664343±72969	51224±13248	12756±4565	166504±31771	77066±7516	1862552±171843	2834444±271639
