# Supplementary material for: Characterization of MicroRNA expression profiles in the ovarian tissue of goats during the sexual maturity period
Source: J Ovarian Res. 2023 Dec 8;16:234. doi: 10.1186/s13048-023-01318-8 (PMC10704810; doi:10.1186/s13048-023-01318-8)
Supplement: Supplementary file 5 — Additional file 5: Supplementary Table 5. Summary of sequencing read alignment to the goat reference genome. [file 13048_2023_1318_MOESM5_ESM.xlsx]

## Sheet: Supplementary Table 5 
Supplementary Table 5 Summary of sequencing read alignment to the goat reference genome
Sample	Total reads	Total mapped	Mapped reads (+)	Mapped reads (-)
D1_1	11613367	11327672 (97.54%)	5358477 (46.14%)	5969195 (51.40%)
D1_2	12338404	12014107 (97.37%)	4702414 (38.11%)	7311693 (59.26%)
D1_3	10358876	10141035 (97.90%)	1778140 (17.17%)	8362895 (80.73%)
D1_4	10749454	10489538 (97.58%)	4450407 (41.40%)	6039131 (56.18%)
D1_5	11549186	11287211 (97.73%)	4467816 (38.69%)	6819395 (59.05%)
M2_1	10696054	10421607 (97.43%)	6119119 (57.21%)	4302488 (40.23%)
M2_2	9563190	9346596 (97.74%)	6019506 (62.94%)	3327090 (34.79%)
M2_3	11248129	10950915 (97.36%)	6266243 (55.71%)	4684672 (41.65%)
M2_4	10871277	10481098 (96.41%)	6336058 (58.28%)	4145040 (38.13%)
M2_5	9833150	9481457 (96.42%)	5595686 (56.91%)	3885771 (39.52%)
M4_1	10268856	9967354 (97.06%)	6240422 (60.77%)	3726932 (36.29%)
M4_2	9503833	9213977 (96.95%)	5809275 (61.13%)	3404702 (35.82%)
M4_3	9415047	9128991 (96.96%)	5241727 (55.67%)	3887264 (41.29%)
M4_4	10202519	9874737 (96.79%)	5933759 (58.16%)	3940978 (38.63%)
M4_5	9903719	9647667 (97.41%)	5461344 (55.14%)	4186323 (42.27%)
M6_1	9777021	9460125 (96.76%)	5553177 (56.80%)	3906948 (39.96%)
M6_2	11390568	10979906 (96.39%)	5566118 (48.87%)	5413788 (47.53%)
M6_3	11974568	11631634 (97.14%)	7272403 (60.73%)	4359231 (36.40%)
M6_4	12587942	12148588 (96.51%)	5598113 (44.47%)	6550475 (52.04%)
M6_5	9247455	9004866 (97.38%)	5460544 (59.05%)	3544322 (38.33%)
