# Supplementary material for: Characterization of MicroRNA expression profiles in the ovarian tissue of goats during the sexual maturity period
Source: J Ovarian Res. 2023 Dec 8;16:234. doi: 10.1186/s13048-023-01318-8 (PMC10704810; doi:10.1186/s13048-023-01318-8)
Supplement: Supplementary file 6 — Additional file 6: Supplementary Table 6. [file 13048_2023_1318_MOESM6_ESM.xlsx]

## Sheet: miRNA_family
species	miR-382	miR-335	miR-493	miR-455	miR-143	miR-211	miR-1343	miR-124	miR-330	miR-128	miR-491	miR-23	miR-665	miR-197	miR-2483	miR-660	miR-1814	miR-545	miR-187	miR-328	miR-1388	miR-144	miR-2284	miR-876	miR-223	miR-365	miR-106	miR-221	miR-449	miR-103	miR-411	miR-148	miR-92	miR-199	miR-326	miR-410	miR-26	miR-1271	miR-451	miR-190	miR-500	miR-202	miR-656	miR-363	miR-193	miR-1296	miR-188	miR-140	miR-450
Capra hircus	2	2	2	2	2	1	1	1	2	2	2	3	1	2	2	1	1	2	1	1	2	2	5	2	2	1	4	2	5	2	4	4	3	6	2	2	4	2	2	3	2	2	1	2	3	1	2	2	2
Petromyzon marinus	0	0	0	0	2	0	0	2	0	1	0	3	0	0	0	0	0	0	0	0	0	2	0	0	0	0	0	1	0	3	0	0	1	4	0	0	5	0	1	3	0	0	0	0	1	0	0	1	0
Otolemur garnettii	0	0	1	1	1	0	0	0	1	1	0	2	0	1	0	1	0	0	0	0	1	0	0	0	0	1	1	1	0	2	1	2	1	1	0	1	2	0	0	1	1	0	0	0	2	1	0	1	0
Sarcophilus harrisii	0	0	0	0	0	0	0	0	0	1	0	2	0	0	0	0	0	0	0	0	0	0	0	0	0	0	0	1	0	0	0	0	1	1	0	0	1	0	0	1	0	1	0	1	1	0	0	1	0
Drosophila persimilis	0	0	0	0	0	0	0	1	0	0	0	0	0	0	0	0	0	0	0	0	0	0	0	0	0	0	0	0	0	0	0	0	2	0	0	0	0	0	0	0	0	0	0	0	0	0	0	0	0
Taeniopygia guttata	0	0	0	2	0	0	0	2	0	3	0	2	0	0	0	0	0	0	2	0	2	2	0	0	1	3	2	2	0	2	0	3	3	2	0	0	2	0	1	2	0	1	0	2	4	0	0	2	0
Macaca nemestrina	0	0	0	0	0	1	0	0	0	0	0	1	0	1	0	0	0	0	1	0	0	1	0	0	0	0	2	0	0	1	0	0	1	1	0	0	1	0	0	0	0	0	0	0	0	0	1	1	0
Dinoponera quadriceps	0	0	0	0	0	0	0	2	0	0	0	0	0	0	0	0	0	0	0	0	0	0	0	0	0	0	0	0	0	0	0	0	6	0	0	0	0	0	0	2	0	0	0	0	2	0	0	0	0
Oryctolagus cuniculus	2	2	0	2	2	2	2	2	0	4	2	2	0	2	0	2	0	2	2	2	0	2	0	0	2	3	4	2	4	3	2	4	3	2	2	2	4	0	1	4	2	0	2	2	4	2	2	2	5
Schistosoma mansoni	0	0	0	0	0	0	0	4	0	0	0	0	0	0	0	0	0	0	0	0	0	0	0	0	0	0	0	0	0	0	0	0	0	0	0	0	0	0	0	2	0	0	0	0	0	0	0	0	0
Monodelphis domestica	0	0	0	2	2	0	0	2	0	4	0	4	0	0	0	0	0	0	2	0	2	2	0	0	2	2	2	2	6	3	0	2	5	4	0	0	4	0	1	3	0	0	0	1	4	0	0	2	0
Triops cancriformis	0	0	0	0	0	0	0	2	0	0	0	0	0	0	0	0	0	0	0	0	0	0	0	0	0	0	0	0	0	0	0	0	2	0	0	0	0	0	0	1	0	0	0	0	1	0	0	0	0
Nasonia giraulti	0	0	0	0	0	0	0	0	0	0	0	0	0	0	0	0	0	0	0	0	0	0	0	0	0	0	0	0	0	0	0	0	1	0	0	0	0	0	0	0	0	0	0	0	0	0	0	0	0
Tupaia chinensis	0	1	0	1	1	0	0	0	1	1	1	1	0	0	0	0	0	0	0	1	0	0	0	0	0	2	0	1	0	1	1	2	1	2	1	0	3	0	0	2	0	0	1	1	2	0	2	1	1
Plutella xylostella	0	0	0	0	0	0	0	0	0	0	0	0	0	0	0	0	0	0	0	0	0	0	0	0	0	0	0	0	0	0	0	0	0	0	0	0	0	0	0	0	0	0	0	0	1	0	0	0	0
Nematostella vectensis	0	0	0	0	0	0	0	0	0	0	0	0	0	0	0	0	0	0	0	0	0	0	0	0	0	0	0	0	0	0	0	0	0	0	0	0	0	0	0	0	0	0	0	0	0	0	0	0	0
Ictalurus punctatus	0	0	0	2	1	0	0	1	0	1	0	2	0	0	0	0	0	0	1	0	1	1	0	0	1	1	0	1	0	1	0	1	2	3	0	0	2	0	0	2	0	1	0	1	0	0	0	1	0
Mus musculus	2	2	2	2	2	2	0	3	2	3	2	4	2	0	0	0	0	0	2	2	0	2	0	2	2	3	4	2	5	3	2	4	5	4	2	2	5	2	2	4	2	2	0	2	4	0	2	2	5
Bos taurus	1	1	1	2	1	1	2	2	1	1	1	3	1	1	2	1	3	2	1	1	2	1	31	1	1	2	2	1	4	1	4	4	2	4	1	1	3	1	1	2	1	1	1	1	4	1	1	1	2
Drosophila yakuba	0	0	0	0	0	0	0	1	0	0	0	0	0	0	0	0	0	0	0	0	0	0	0	0	0	0	0	0	0	0	0	0	2	0	0	0	0	0	0	0	0	0	0	0	0	0	0	0	0
Apis mellifera	0	0	0	0	0	0	0	1	0	0	0	0	0	0	0	0	0	0	0	0	0	0	0	0	0	0	0	0	0	0	0	0	4	0	0	0	0	0	0	1	0	0	0	0	1	0	0	0	0
Equus caballus	1	1	2	0	1	1	0	1	1	1	2	2	0	1	1	1	0	1	1	1	1	1	0	2	1	1	2	1	2	1	1	3	2	4	1	1	1	2	1	2	1	0	1	1	3	1	2	2	4
Artibeus jamaicensis	0	0	0	0	1	0	0	0	0	0	0	0	0	0	0	0	0	0	0	0	0	1	0	0	0	0	0	0	0	0	0	0	0	0	0	0	0	0	0	0	0	0	0	0	0	0	0	0	0
Heligmosomoides polygyrus	0	0	0	0	0	0	0	2	0	0	0	0	0	0	0	0	0	0	0	0	0	0	0	0	0	0	0	0	0	0	0	0	0	0	0	0	0	0	0	0	0	0	0	0	0	0	0	0	0
Ovis aries	2	0	2	0	1	0	0	0	0	0	0	2	2	0	0	0	0	0	0	0	0	0	0	0	0	0	2	1	0	1	4	1	0	1	0	2	2	0	0	0	0	0	0	0	0	0	0	0	0
Microcebus murinus	0	0	0	1	0	1	0	0	0	1	0	1	0	1	0	1	0	0	1	1	1	0	0	0	0	1	0	1	0	2	2	1	2	1	0	1	2	0	0	0	1	0	0	0	1	0	1	1	0
Ascaris suum	0	0	0	0	0	0	0	2	0	0	0	0	0	0	0	0	0	0	0	0	0	0	0	0	0	0	0	0	0	0	0	0	2	0	0	0	0	0	0	0	0	0	0	0	0	0	0	0	0
Saguinus labiatus	0	0	0	0	0	0	0	0	0	1	0	1	0	0	0	0	0	0	0	0	0	0	0	0	1	0	2	0	0	0	0	0	1	1	0	0	0	0	0	0	0	0	0	0	0	0	0	0	0
Drosophila sechellia	0	0	0	0	0	0	0	1	0	0	0	0	0	0	0	0	0	0	0	0	0	0	0	0	0	0	0	0	0	0	0	0	2	0	0	0	0	0	0	0	0	0	0	0	0	0	0	0	0
Nomascus leucogenys	0	0	0	1	1	0	0	0	0	1	0	1	0	0	0	1	0	0	0	0	0	0	0	0	0	1	1	1	0	1	0	2	2	2	0	1	1	0	0	1	0	0	0	0	1	1	0	1	2
Parasteatoda tepidariorum	0	0	0	0	0	0	0	0	0	0	0	0	0	0	0	0	0	0	0	0	0	0	0	0	0	0	0	0	0	0	0	0	6	0	0	0	0	0	0	2	0	0	0	0	4	0	0	0	0
Cyprinus carpio	0	0	0	1	1	0	0	2	0	1	0	2	0	0	0	0	0	0	1	0	0	1	0	0	0	1	0	1	0	1	0	1	2	2	0	0	1	0	0	1	0	0	0	1	1	0	0	2	0
Ophiophagus hannah	0	0	0	2	2	0	0	4	0	2	0	4	0	0	0	0	0	0	0	0	2	2	0	0	2	3	0	2	4	4	0	3	3	6	0	0	4	0	2	4	0	2	0	2	2	0	0	2	0
Saccoglossus kowalevskii	0	0	0	0	0	0	0	2	0	0	0	0	0	0	0	0	0	0	0	0	0	0	0	0	0	2	0	0	0	0	0	0	3	0	0	0	0	0	0	1	0	0	0	0	3	0	0	0	0
Lytechinus variegatus	0	0	0	0	0	0	0	1	0	0	0	0	0	0	0	0	0	0	0	0	0	0	0	0	0	0	0	0	0	0	0	0	2	0	0	0	0	0	0	0	0	0	0	0	1	0	0	0	0
Polistes canadensis	0	0	0	0	0	0	0	2	0	0	0	0	0	0	0	0	0	0	0	0	0	0	0	0	0	0	0	0	0	0	0	0	2	0	0	0	0	0	0	2	0	0	0	0	0	0	0	0	0
Nasonia longicornis	0	0	0	0	0	0	0	0	0	0	0	0	0	0	0	0	0	0	0	0	0	0	0	0	0	0	0	0	0	0	0	0	1	0	0	0	0	0	0	0	0	0	0	0	0	0	0	0	0
Daubentonia madagascariensis	0	0	0	0	1	0	0	0	0	0	0	1	0	0	0	1	0	0	0	0	1	0	0	0	0	0	1	1	0	2	0	1	1	1	0	0	2	0	0	0	0	0	0	0	1	0	0	1	0
Ixodes scapularis	0	0	0	0	0	0	0	1	0	0	0	0	0	0	0	0	0	0	0	0	0	0	0	0	0	0	0	0	0	0	0	0	0	0	0	0	0	0	0	0	0	0	0	0	0	0	0	0	0
Ornithorhynchus anatinus	0	0	0	0	2	0	2	3	0	2	0	4	0	0	0	0	0	0	2	0	2	2	0	0	2	3	2	2	4	3	0	2	6	2	0	0	3	0	1	3	0	0	0	2	2	0	0	2	0
Pristionchus pacificus	0	0	0	0	0	0	0	1	0	0	0	0	0	0	0	0	0	0	0	0	0	0	0	0	0	0	0	0	0	0	0	0	0	0	0	0	0	0	0	0	0	0	0	0	0	0	0	0	0
Capitella teleta	0	0	0	0	0	0	0	1	0	0	0	0	0	0	0	0	0	0	0	0	0	0	0	0	0	1	0	0	0	0	0	0	3	0	0	0	0	0	0	1	0	0	0	0	1	0	0	0	0
Macropus eugenii	0	0	0	0	0	0	0	0	0	0	0	0	0	0	0	0	0	0	0	0	0	0	0	0	0	0	0	0	0	0	0	0	0	0	0	0	0	0	0	0	0	0	0	0	0	0	0	0	0
Drosophila ananassae	0	0	0	0	0	0	0	1	0	0	0	0	0	0	0	0	0	0	0	0	0	0	0	0	0	0	0	0	0	0	0	0	2	0	0	0	0	0	0	0	0	0	0	0	0	0	0	0	0
Dasypus novemcinctus	2	2	2	2	2	2	2	2	2	3	2	4	0	2	2	2	0	2	2	2	2	2	0	0	2	3	4	2	5	3	2	4	5	3	2	2	5	2	1	4	4	2	2	2	4	2	2	2	6
Pteropus alecto	2	2	2	0	2	2	0	2	2	2	0	4	2	0	0	2	0	0	2	0	2	2	0	2	0	2	4	2	4	4	2	4	5	3	0	2	5	0	0	2	2	2	2	2	4	2	2	2	5
Astatotilapia burtoni	0	0	0	1	1	0	0	1	0	1	0	3	0	0	0	0	0	0	1	0	1	1	0	0	0	1	1	1	3	1	0	3	2	2	0	0	2	0	1	3	0	1	0	0	2	0	0	1	0
Melibe leonina	0	0	0	0	0	0	0	2	0	0	0	0	0	0	0	0	0	0	0	0	0	0	0	0	0	2	0	0	0	0	0	0	6	0	0	0	0	0	0	2	0	0	0	0	2	0	0	0	0
Spodoptera frugiperda	0	0	0	0	0	0	0	0	0	0	0	0	0	0	0	0	0	0	0	0	0	0	0	0	0	0	0	0	0	0	0	0	2	0	0	0	0	0	0	0	0	0	0	0	0	0	0	0	0
Columba livia	0	0	0	2	2	0	0	3	0	2	0	2	0	0	0	0	0	0	2	0	2	0	0	0	2	3	2	2	7	2	0	3	3	2	0	0	3	0	1	2	0	1	0	2	2	0	0	2	0
Manduca sexta	0	0	0	0	0	0	0	1	0	0	0	0	0	0	0	0	0	0	0	0	0	0	0	0	0	0	0	0	0	0	0	0	2	0	0	0	0	0	0	1	0	0	0	0	1	0	0	0	1
Drosophila erecta	0	0	0	0	0	0	0	1	0	0	0	0	0	0	0	0	0	0	0	0	0	0	0	0	0	0	0	0	0	0	0	0	2	0	0	0	0	0	0	0	0	0	0	0	0	0	0	0	0
Mouse cytomegalovirus	0	0	0	0	0	0	0	0	0	0	0	0	0	0	0	0	0	0	0	0	0	0	0	0	0	0	0	0	0	0	0	0	0	0	0	0	0	0	0	0	0	0	0	0	0	0	0	0	0
Echinococcus multilocularis	0	0	0	0	0	0	0	4	0	0	0	0	0	0	0	0	0	0	0	0	0	0	0	0	0	0	0	0	0	0	0	0	0	0	0	0	0	0	0	2	0	0	0	0	0	0	0	0	0
Drosophila simulans	0	0	0	0	0	0	0	1	0	0	0	0	0	0	0	0	0	0	0	0	0	0	0	0	0	0	0	0	0	0	0	0	2	0	0	0	0	0	0	2	0	0	0	0	2	0	0	0	0
Nasonia vitripennis	0	0	0	0	0	0	0	1	0	0	0	0	0	0	0	0	0	0	0	0	0	0	0	0	0	0	0	0	0	0	0	0	1	0	0	0	0	0	0	1	0	0	0	0	0	0	0	0	0
Gyrodactylus salaris	0	0	0	0	0	0	0	4	0	0	0	0	0	0	0	0	0	0	0	0	0	0	0	0	0	0	0	0	0	0	0	0	0	0	0	0	0	0	0	2	0	0	0	0	0	0	0	0	0
Drosophila melanogaster	0	0	0	0	0	0	0	2	0	0	0	0	0	0	0	0	0	0	0	0	0	0	0	0	0	0	0	0	0	0	0	0	4	0	0	0	0	0	0	2	0	0	0	0	2	0	0	0	0
Caenorhabditis remanei	0	0	0	0	0	0	0	2	0	0	0	0	0	0	0	0	0	0	0	0	0	0	0	0	0	0	0	0	0	0	0	0	0	0	0	0	0	0	0	0	0	0	0	0	0	0	0	0	0
Daphnia pulex	0	0	0	0	0	0	0	1	0	0	0	0	0	0	0	0	0	0	0	0	0	0	0	0	0	0	0	0	0	0	0	0	1	0	0	0	0	0	0	0	0	0	0	0	1	0	0	0	0
Pan troglodytes	1	1	0	1	1	1	0	1	1	1	1	3	1	1	0	1	0	1	0	1	0	1	0	1	1	1	2	1	3	1	1	2	2	3	1	1	2	1	1	2	1	1	1	0	2	1	1	1	2
Eptesicus fuscus	1	1	1	1	1	1	1	1	1	2	0	2	0	0	0	1	0	0	0	0	1	0	0	0	1	1	1	1	1	2	1	1	3	1	0	0	3	1	0	0	1	1	0	0	2	0	1	1	1
Haemonchus contortus	0	0	0	0	0	0	0	1	0	0	0	0	0	0	0	0	0	0	0	0	0	0	0	0	0	0	0	0	0	0	0	0	0	0	0	0	0	0	0	1	0	0	0	0	0	0	0	0	0
Ateles geoffroyi	0	0	0	0	0	0	0	1	0	1	0	1	0	1	0	0	0	0	0	0	0	0	0	0	0	0	2	0	0	1	0	0	1	0	0	0	0	0	0	0	0	0	0	0	0	0	0	0	0
Python bivittatus	0	0	0	2	2	0	0	4	0	2	0	3	0	0	0	0	0	0	0	0	2	2	0	0	1	1	2	2	5	1	0	4	2	3	0	0	3	0	0	3	0	1	0	1	3	0	0	0	0
Pongo pygmaeus	1	1	1	2	1	1	0	2	2	1	2	2	0	1	0	1	0	1	1	1	0	1	0	2	1	1	2	1	2	1	1	2	2	3	1	1	2	1	1	2	1	1	1	1	3	1	1	2	3
Drosophila willistoni	0	0	0	0	0	0	0	1	0	0	0	0	0	0	0	0	0	0	0	0	0	0	0	0	0	0	0	0	0	0	0	0	2	0	0	0	0	0	0	0	0	0	0	0	0	0	0	0	0
Brugia malayi	0	0	0	0	0	0	0	1	0	0	0	0	0	0	0	0	0	0	0	0	0	0	0	0	0	0	0	0	0	0	0	0	1	0	0	0	0	0	0	0	0	0	0	0	0	0	0	0	0
Lemur catta	0	0	0	0	0	0	0	0	0	0	0	1	0	0	0	0	0	0	0	0	0	0	0	0	0	0	0	0	0	0	0	0	1	0	0	0	0	0	0	0	0	0	0	0	0	0	0	0	0
Drosophila pseudoobscura	0	0	0	0	0	0	0	1	0	0	0	0	0	0	0	0	0	0	0	0	0	0	0	0	0	0	0	0	0	0	0	0	4	0	0	0	0	0	0	2	0	0	0	0	2	0	0	0	0
Caenorhabditis elegans	0	0	0	0	0	0	0	2	0	0	0	0	0	0	0	0	0	0	0	0	0	0	0	0	0	0	0	0	0	0	0	0	0	0	0	0	0	0	0	0	0	0	0	0	0	0	0	0	0
Xenopus tropicalis	0	0	0	1	1	0	0	1	0	1	0	2	0	0	0	0	0	0	1	0	0	1	0	0	1	1	1	1	6	1	0	2	2	3	0	0	1	0	1	1	0	2	0	2	1	0	0	1	0
Xenopus laevis	0	0	0	2	2	0	0	3	0	3	0	5	0	0	0	0	0	0	0	0	0	2	0	0	1	0	2	2	2	4	0	4	5	2	0	0	3	0	0	2	0	2	0	3	2	0	0	2	0
Patiria miniata	0	0	0	0	0	0	0	1	0	0	0	0	0	0	0	0	0	0	0	0	0	0	0	0	0	0	0	0	0	0	0	0	4	0	0	0	0	0	0	0	0	0	0	0	1	0	0	0	0
Strongyloides ratti	0	0	0	0	0	0	0	2	0	0	0	0	0	0	0	0	0	0	0	0	0	0	0	0	0	0	0	0	0	0	0	0	2	0	0	0	0	0	0	0	0	0	0	0	0	0	0	0	0
Neolamprologus brichardi	0	0	0	1	0	0	0	1	0	0	0	3	0	0	0	0	0	0	1	0	1	1	0	0	0	1	0	1	2	1	0	2	2	1	0	0	2	0	0	2	0	0	0	0	1	0	0	1	0
Pan paniscus	1	0	1	0	1	0	0	1	0	1	0	2	1	1	0	1	0	0	1	1	0	1	0	0	1	0	2	1	0	1	1	2	2	2	0	1	2	0	0	1	0	0	0	0	2	0	1	1	1
Aedes aegypti	0	0	0	0	0	0	0	1	0	0	0	0	0	0	0	0	0	0	0	0	0	0	0	0	0	0	0	0	0	0	0	0	4	0	0	0	0	0	0	1	0	0	0	0	1	0	0	0	0
Cricetulus griseus	1	0	0	2	1	1	1	1	1	3	0	4	0	0	0	0	0	0	1	1	0	1	0	0	0	3	2	2	1	2	0	3	4	4	1	2	4	1	1	2	1	1	0	0	3	0	1	2	3
Tetranychus urticae	0	0	0	0	0	0	0	3	0	0	0	0	0	0	0	0	0	0	0	0	0	0	0	0	0	0	0	0	0	0	0	0	2	0	0	0	0	0	0	2	0	0	0	0	0	0	0	0	0
Echinococcus granulosus	0	0	0	0	0	0	0	4	0	0	0	0	0	0	0	0	0	0	0	0	0	0	0	0	0	0	0	0	0	0	0	0	0	0	0	0	0	0	0	2	0	0	0	0	0	0	0	0	0
Sus scrofa	1	1	2	2	2	0	1	1	1	1	1	2	0	0	1	1	0	2	1	1	1	1	0	0	1	2	1	2	0	1	1	4	3	4	1	0	3	2	1	2	2	2	0	1	2	2	0	2	5
Chrysemys picta	0	0	0	2	2	0	0	2	0	3	0	2	0	0	0	0	0	0	2	0	2	2	0	0	2	2	2	2	5	2	0	3	7	2	0	0	4	0	2	2	0	1	0	2	3	0	0	2	0
Hippoglossus hippoglossus	0	0	0	0	0	0	0	0	0	0	0	1	0	0	0	0	0	0	1	0	0	0	0	0	0	0	0	0	1	0	0	0	0	1	0	0	1	0	0	0	0	0	0	0	0	0	0	0	0
Danio rerio	0	0	0	3	1	0	0	4	0	3	0	6	0	0	0	0	0	0	1	0	2	2	0	0	1	1	0	2	0	1	0	1	5	3	0	0	4	0	1	2	0	2	0	2	4	0	0	2	0
Homo sapiens	2	2	2	2	2	2	2	2	2	3	2	5	1	2	0	2	0	2	2	2	0	2	0	2	2	4	4	2	5	4	2	4	5	4	1	2	5	2	2	4	4	2	2	2	4	2	2	2	5
Drosophila grimshawi	0	0	0	0	0	0	0	1	0	0	0	0	0	0	0	0	0	0	0	0	0	0	0	0	0	0	0	0	0	0	0	0	2	0	0	0	0	0	0	0	0	0	0	0	0	0	0	0	0
Tribolium castaneum	0	0	0	0	0	0	0	2	0	0	0	0	0	0	0	0	0	0	0	0	0	0	0	0	0	0	0	0	0	0	0	0	6	0	0	0	0	0	0	2	0	0	0	0	2	0	0	0	0
Metriaclima zebra	0	0	0	1	0	0	0	1	0	1	0	3	0	0	0	0	0	0	1	0	1	1	0	0	0	1	1	1	2	1	0	1	2	1	0	0	2	0	0	2	0	0	0	0	1	0	0	1	0
Mesocestoides corti	0	0	0	0	0	0	0	2	0	0	0	0	0	0	0	0	0	0	0	0	0	0	0	0	0	0	0	0	0	0	0	0	0	0	0	0	0	0	0	2	0	0	0	0	0	0	0	0	0
Rattus norvegicus	2	1	2	2	2	2	0	2	2	3	0	4	1	0	0	0	0	0	2	3	0	2	0	1	2	2	2	2	4	3	2	4	5	2	2	2	4	0	2	4	2	2	0	2	4	0	2	2	4
Callithrix jacchus	1	2	1	1	1	1	0	1	1	1	1	2	1	1	0	1	0	1	1	1	0	1	0	1	1	1	1	0	2	2	1	2	2	1	0	1	2	0	1	2	0	1	1	1	1	1	0	1	3
Oreochromis niloticus	0	0	0	1	1	0	0	2	0	1	0	4	0	0	0	0	0	0	1	0	1	2	0	0	0	1	1	1	4	1	0	2	2	3	0	0	4	0	1	2	0	1	0	0	1	0	0	1	0
Anopheles gambiae	0	0	0	0	0	0	0	1	0	0	0	0	0	0	0	0	0	0	0	0	0	0	0	0	0	0	0	0	0	0	0	0	2	0	0	0	0	0	0	1	0	0	0	0	0	0	0	0	0
Locusta migratoria	0	0	0	0	0	0	0	0	0	0	0	0	0	0	0	0	0	0	0	0	0	0	0	0	0	0	0	0	0	0	0	0	0	0	0	0	0	0	0	0	0	0	0	0	0	0	0	0	0
Strongylocentrotus purpuratus	0	0	0	0	0	0	0	1	0	0	0	0	0	0	0	0	0	0	0	0	0	0	0	0	0	0	0	0	0	0	0	0	6	0	0	0	0	0	0	0	0	0	0	0	0	0	0	0	0
Ciona intestinalis	0	0	0	0	0	0	0	3	0	0	0	0	0	0	0	0	0	0	0	0	0	0	0	0	0	0	0	0	0	0	0	0	10	1	0	0	0	0	0	0	0	0	0	0	0	0	0	0	0
Panagrellus redivivus	0	0	0	0	0	0	0	2	0	0	0	0	0	0	0	0	0	0	0	0	0	0	0	0	0	0	0	0	0	0	0	0	0	0	0	0	0	0	0	0	0	0	0	0	0	0	0	0	0
Branchiostoma belcheri	0	0	0	0	0	0	0	2	0	0	0	0	0	0	0	0	0	0	0	0	0	0	0	0	0	0	0	0	0	0	0	0	7	0	0	0	0	0	0	2	0	0	0	0	1	0	0	0	0
Caenorhabditis brenneri	0	0	0	0	0	0	0	1	0	0	0	0	0	0	0	0	0	0	0	0	0	0	0	0	0	0	0	0	0	0	0	0	0	0	0	0	0	0	0	0	0	0	0	0	0	0	0	0	0
Fugu rubripes	0	0	0	1	0	0	0	1	0	1	0	2	0	0	0	0	0	0	1	0	0	1	0	0	1	1	0	1	0	1	0	1	1	1	0	0	1	0	0	1	0	1	0	0	1	0	0	1	0
Branchiostoma floridae	0	0	0	0	0	0	0	2	0	0	0	0	0	0	0	0	0	0	0	0	0	0	0	0	0	0	0	0	0	0	0	0	5	0	0	0	0	0	0	1	0	0	0	0	2	0	0	0	0
Paralichthys olivaceus	0	0	0	0	0	0	0	2	0	0	0	0	0	0	0	0	0	0	0	0	0	2	0	0	0	0	0	2	0	0	0	0	0	2	0	0	0	0	0	0	0	0	0	0	0	0	0	2	0
Gorilla gorilla	1	1	1	1	1	0	1	1	1	1	1	3	0	1	0	1	0	0	1	1	0	1	0	0	1	1	2	1	0	1	1	2	2	1	1	1	2	1	0	2	0	1	1	1	2	1	1	1	2
Papio hamadryas	0	0	0	0	1	0	0	0	0	0	0	2	0	0	0	1	0	0	0	0	0	0	0	0	0	0	1	1	0	2	1	2	1	1	0	0	2	0	0	0	0	0	0	0	2	0	0	1	0
Oikopleura dioica	0	0	0	0	0	0	0	2	0	0	0	0	0	0	0	0	0	0	0	0	0	0	0	0	0	0	0	0	0	0	0	0	2	0	0	0	0	0	0	0	0	0	0	0	0	0	0	0	0
Schistosoma japonicum	0	0	0	0	0	0	0	2	0	0	0	0	0	0	0	0	0	0	0	0	0	0	0	0	0	0	0	0	0	0	0	0	0	0	0	0	0	0	0	2	0	0	0	0	0	0	0	0	0
Tetraodon nigroviridis	0	0	0	1	0	0	0	1	0	1	0	2	0	0	0	0	0	0	1	0	0	1	0	0	1	1	0	1	0	1	0	1	1	1	0	0	1	0	0	1	0	1	0	0	1	0	0	1	0
Lottia gigantea	0	0	0	0	0	0	0	1	0	0	0	0	0	0	0	0	0	0	0	0	0	0	0	0	0	0	0	0	0	0	0	0	1	0	0	0	0	0	0	1	0	0	0	0	1	0	0	0	0
Macaca mulatta	2	2	2	2	2	1	0	2	2	4	2	4	1	2	0	2	0	1	2	1	0	1	0	2	1	3	4	2	4	2	2	4	4	3	0	2	5	2	1	3	4	0	2	2	4	2	2	2	5
Drosophila mojavensis	0	0	0	0	0	0	0	1	0	0	0	0	0	0	0	0	0	0	0	0	0	0	0	0	0	0	0	0	0	0	0	0	2	0	0	0	0	0	0	0	0	0	0	0	0	0	0	0	0
Fasciola hepatica	0	0	0	0	0	0	0	1	0	0	0	0	0	0	0	0	0	0	0	0	0	0	0	0	0	0	0	0	0	0	0	0	0	0	0	0	0	0	0	1	0	0	0	0	0	0	0	0	0
Biston betularia	0	0	0	0	0	0	0	0	0	0	0	0	0	0	0	0	0	0	0	0	0	0	0	0	0	0	0	0	0	0	0	0	0	0	0	0	0	0	0	0	0	0	0	0	1	0	0	0	0
Pundamilia nyererei	0	0	0	1	0	0	0	1	0	1	0	3	0	0	0	0	0	0	1	0	1	1	0	0	0	1	1	1	1	1	0	2	1	1	0	0	2	0	0	2	0	0	0	0	0	0	0	1	0
Ciona savignyi	0	0	0	0	0	0	0	1	0	0	0	0	0	0	0	0	0	0	0	0	0	0	0	0	0	0	0	0	0	0	0	0	3	0	0	0	0	0	0	0	0	0	0	0	0	0	0	0	0
Schmidtea mediterranea	0	0	0	0	0	0	0	11	0	0	0	0	0	0	0	0	0	0	0	0	0	0	0	0	0	0	0	0	0	0	0	0	2	0	0	0	0	0	0	4	0	0	0	0	0	0	0	0	0
Salmo salar	0	0	0	2	2	0	0	0	0	5	0	6	0	0	0	0	0	0	0	0	0	2	0	0	0	3	4	2	4	2	0	4	6	2	0	0	10	0	0	4	0	2	0	0	2	0	0	2	0
Bactrocera dorsalis	0	0	0	0	0	0	0	1	0	0	0	0	0	0	0	0	0	0	0	0	0	0	0	0	0	0	0	0	0	0	0	0	1	0	0	0	0	0	0	1	0	0	0	0	1	0	0	0	0
Acyrthosiphon pisum	0	0	0	0	0	0	0	1	0	0	0	0	0	0	0	0	0	0	0	0	0	0	0	0	0	0	0	0	0	0	0	0	2	0	0	0	0	0	0	1	0	0	0	0	0	0	0	0	0
Heliconius melpomene	0	0	0	0	0	0	0	1	0	0	0	0	0	0	0	0	0	0	0	0	0	0	0	0	0	0	0	0	0	0	0	0	2	0	0	0	0	0	0	1	0	0	0	0	2	0	0	0	0
Anolis carolinensis	0	0	0	2	2	0	0	2	0	2	0	4	0	0	0	0	0	0	2	0	2	2	0	0	2	2	2	2	4	2	0	4	1	2	0	0	5	0	2	3	0	3	0	2	2	0	0	2	0
Gadus morhua	0	0	0	2	2	0	0	3	0	3	0	3	0	0	0	0	0	0	2	0	0	2	0	0	3	2	0	3	3	3	0	2	3	3	0	0	5	0	2	5	0	1	0	1	2	0	0	2	0
Cavia porcellus	2	2	2	2	2	2	2	2	2	3	2	4	0	2	0	2	0	2	2	2	2	2	0	0	2	3	4	2	4	3	2	4	5	3	2	2	5	2	1	4	4	2	2	2	4	2	2	2	5
Oryzias latipes	0	0	0	2	1	0	0	2	0	1	0	2	0	0	0	0	0	0	1	0	2	1	0	0	1	0	1	1	0	1	0	1	2	2	0	0	1	0	0	1	0	0	0	0	1	0	0	2	0
Xenoturbella bocki	0	0	0	0	0	0	0	1	0	0	0	0	0	0	0	0	0	0	0	0	0	0	0	0	0	0	0	0	0	0	0	0	2	0	0	0	0	0	0	0	0	0	0	0	0	0	0	0	0
Canis familiaris	1	1	1	1	1	1	1	1	1	1	1	2	1	1	1	1	0	1	1	1	0	1	0	1	1	1	2	1	2	1	1	2	2	1	1	1	2	1	1	2	1	1	0	1	2	1	1	1	2
Bombyx mori	0	0	0	0	0	0	0	1	0	0	0	0	0	0	0	0	0	0	0	0	0	0	0	0	0	0	0	0	0	0	0	0	2	0	0	0	0	0	0	2	0	0	0	0	0	0	0	0	0
Culex quinquefasciatus	0	0	0	0	0	0	0	1	0	0	0	0	0	0	0	0	0	0	0	0	0	0	0	0	0	0	0	0	0	0	0	0	1	0	0	0	0	0	0	1	0	0	0	0	0	0	0	0	0
Drosophila virilis	0	0	0	0	0	0	0	2	0	0	0	0	0	0	0	0	0	0	0	0	0	0	0	0	0	0	0	0	0	0	0	0	4	0	0	0	0	0	0	2	0	0	0	0	2	0	0	0	0
Saimiri boliviensis	0	0	0	0	1	0	0	0	0	0	0	0	0	0	0	0	0	0	0	0	0	0	0	0	0	0	0	1	0	0	0	1	1	1	0	0	1	0	0	0	0	0	0	0	0	0	0	0	0
Lagothrix lagotricha	0	0	0	0	1	0	0	1	0	0	0	0	0	0	0	0	0	0	0	0	0	0	0	0	0	0	1	0	0	1	0	0	1	1	0	0	1	0	0	0	0	0	0	0	0	0	0	0	0
Caenorhabditis briggsae	0	0	0	0	0	0	0	3	0	0	0	0	0	0	0	0	0	0	0	0	0	0	0	0	0	0	0	0	0	0	0	0	0	0	0	0	0	0	0	0	0	0	0	0	0	0	0	0	0
Alligator mississippiensis	0	0	0	2	2	0	0	2	0	3	0	3	0	0	0	0	0	0	2	0	2	2	0	0	2	3	1	2	4	1	0	2	3	2	0	0	3	0	0	3	0	1	0	0	4	0	0	2	0
Gallus gallus	0	0	0	2	2	1	0	5	0	3	0	2	0	0	0	0	1	0	2	0	4	2	0	0	1	4	2	2	7	3	0	4	2	3	0	0	3	0	1	4	0	2	0	2	4	0	0	2	0
[truncated: 152 more columns]

## Sheet: data statistics 1
Species	Counts
Capra hircus	433
Petromyzon marinus	165
Otolemur garnettii	112
Sarcophilus harrisii	53
Drosophila persimilis	17
Taeniopygia guttata	214
Macaca nemestrina	66
Dinoponera quadriceps	40
Oryctolagus cuniculus	413
Schistosoma mansoni	22
Monodelphis domestica	264
Triops cancriformis	27
Nasonia giraulti	10
Tupaia chinensis	128
Plutella xylostella	9
Nematostella vectensis	2
Ictalurus punctatus	137
Mus musculus	488
Bos taurus	350
Drosophila yakuba	17
Apis mellifera	22
Equus caballus	270
Artibeus jamaicensis	13
Heligmosomoides polygyrus	14
Ovis aries	133
Microcebus murinus	98
Ascaris suum	29
Saguinus labiatus	37
Drosophila sechellia	17
Nomascus leucogenys	114
Parasteatoda tepidariorum	41
Cyprinus carpio	112
Ophiophagus hannah	278
Saccoglossus kowalevskii	37
Lytechinus variegatus	23
Polistes canadensis	27
Nasonia longicornis	9
Daubentonia madagascariensis	64
Ixodes scapularis	11
Ornithorhynchus anatinus	259
Pristionchus pacificus	6
Capitella teleta	31
Macropus eugenii	2
Drosophila ananassae	17
Dasypus novemcinctus	461
Pteropus alecto	437
Astatotilapia burtoni	154
Melibe leonina	55
Spodoptera frugiperda	8
Columba livia	259
Manduca sexta	20
Drosophila erecta	17
Mouse cytomegalovirus	4
Echinococcus multilocularis	24
Drosophila simulans	21
Nasonia vitripennis	16
Gyrodactylus salaris	30
Drosophila melanogaster	38
Caenorhabditis remanei	6
Daphnia pulex	15
Pan troglodytes	238
Eptesicus fuscus	154
Haemonchus contortus	6
Ateles geoffroyi	40
Python bivittatus	250
Pongo pygmaeus	278
Drosophila willistoni	17
Brugia malayi	13
Lemur catta	15
Drosophila pseudoobscura	24
Caenorhabditis elegans	8
Xenopus tropicalis	154
Xenopus laevis	223
Patiria miniata	25
Strongyloides ratti	16
Neolamprologus brichardi	131
Pan paniscus	134
Aedes aegypti	23
Cricetulus griseus	273
Tetranychus urticae	23
Echinococcus granulosus	27
Sus scrofa	280
Chrysemys picta	278
Hippoglossus hippoglossus	21
Danio rerio	262
Homo sapiens	502
Drosophila grimshawi	17
Tribolium castaneum	46
Metriaclima zebra	133
Mesocestoides corti	16
Rattus norvegicus	430
Callithrix jacchus	205
Oreochromis niloticus	173
Anopheles gambiae	19
Locusta migratoria	4
Strongylocentrotus purpuratus	30
Ciona intestinalis	65
Panagrellus redivivus	16
Branchiostoma belcheri	78
Caenorhabditis brenneri	4
Fugu rubripes	95
Branchiostoma floridae	64
Paralichthys olivaceus	34
Gorilla gorilla	217
Papio hamadryas	78
Oikopleura dioica	13
Schistosoma japonicum	13
Tetraodon nigroviridis	95
Lottia gigantea	24
Macaca mulatta	432
Drosophila mojavensis	17
Fasciola hepatica	10
Biston betularia	1
Pundamilia nyererei	133
Ciona savignyi	20
Schmidtea mediterranea	62
Salmo salar	369
Bactrocera dorsalis	14
Acyrthosiphon pisum	16
Heliconius melpomene	18
Anolis carolinensis	264
Gadus morhua	274
Cavia porcellus	463
Oryzias latipes	123
Xenoturbella bocki	4
Canis familiaris	225
Bombyx mori	31
Culex quinquefasciatus	19
Drosophila virilis	36
Saimiri boliviensis	33
Lagothrix lagotricha	41
Caenorhabditis briggsae	6
Alligator mississippiensis	264
Gallus gallus	277

## Sheet: data statistics 2
Fmalily	Counts
miR-382	31
miR-335	28
miR-493	30
miR-455	73
miR-143	72
miR-211	27
miR-1343	18
miR-124	198
miR-330	29
miR-128	99
miR-491	25
miR-23	159
miR-665	15
miR-197	24
miR-2483	9
miR-660	28
miR-1814	5
miR-545	20
miR-187	59
miR-328	27
miR-1388	48
miR-144	71
miR-2284	36
miR-876	19
miR-223	53
miR-365	90
miR-106	95
miR-221	82
miR-449	131
miR-103	102
miR-411	42
miR-148	133
miR-92	296
miR-199	138
miR-326	22
miR-410	33
miR-26	167
miR-1271	23
miR-451	38
miR-190	175
miR-500	37
miR-202	51
miR-656	20
miR-363	53
miR-193	160
miR-1296	24
miR-188	32
miR-140	83
miR-450	74
miR-346	17
miR-2290	2
miR-1248	6
miR-107	76
miR-2404	2
miR-146	138
miR-532	39
miR-130	176
miR-758	26
miR-9	268
miR-136	32
miR-1	216
miR-181	302
miR-98	48
miR-369	36
miR-412	27
miR-96	98
miR-379	30
miR-874	27
miR-154	40
miR-24	122
miR-134	27
miR-487	51
miR-340	38
miR-151	42
miR-485	31
miR-877	16
miR-374	57
miR-497	44
miR-141	38
miR-3431	3
miR-127	40
miR-15	185
miR-2318	2
miR-433	25
miR-27	195
miR-133	223
miR-34	263
miR-454	47
miR-338	77
miR-1185	24
miR-424	30
miR-153	125
miR-767	14
miR-21	88
miR-423	41
miR-204	79
miR-432	28
miR-150	52
miR-33	147
miR-101	119
miR-200	175
miR-16	150
miR-361	36
miR-1291	9
miR-19	193
miR-378	67
miR-542	35
miR-100	154
miR-192	59
miR-22	116
miR-182	87
miR-183	75
miR-324	34
miR-377	28
miR-1839	15
miR-7	203
miR-3432	4
miR-216	130
miR-2331	3
miR-708	31
miR-105	33
miR-655	15
miR-25	61
miR-2335	2
miR-224	30
miR-380	25
miR-137	115
miR-2411	5
miR-214	79
miR-494	25
miR-504	27
miR-1197	17
miR-99	115
miR-20	141
miR-582	31
miR-191	58
miR-217	58
miR-345	29
miR-362	30
miR-122	79
miR-495	26
miR-425	53
miR-129	115
miR-184	152
miR-93	61
miR-126	85
miR-194	91
miR-376	104
miR-2332	2
miR-195	33
miR-544	21
miR-135	171
miR-10	290
miR-671	31
miR-2320	5
miR-331	34
miR-222	95
miR-342	35
miR-873	29
miR-196	151
miR-505	30
miR-483	16
miR-3958	9
miR-30	406
miR-381	37
miR-301	129
miR-3959	12
miR-18	133
miR-2432	2
miR-206	59
miR-29	289
miR-490	47
miR-155	61
miR-1307	24
miR-499	75
miR-429	59
miR-147	48
miR-17	101
miR-496	24
miR-421	25
miR-145	68
miR-323	46
miR-3955	4
miR-320	46
miR-1224	17
miR-218	104
miR-543	24
miR-1468	11
miR-409	41
miR-502	36
miR-1306	41
miR-215	48
miR-28	46
let-7	740
miR-592	15
miR-125	237
miR-186	41
miR-296	29
miR-628	26
miR-383	46
miR-329	34
