# Supplementary material for: Characterization of MicroRNA expression profiles in the ovarian tissue of goats during the sexual maturity period
Source: J Ovarian Res. 2023 Dec 8;16:234. doi: 10.1186/s13048-023-01318-8 (PMC10704810; doi:10.1186/s13048-023-01318-8)
Supplement: Supplementary file 7 — Additional file 7: Supplementary Table 7. [file 13048_2023_1318_MOESM7_ESM.xlsx]

## Sheet: D1vsM2
miRNA id	FoldChange(M2/D1)	FoldChange(D1/M2)	log2FoldChange(M2/D1)	Pvalue	Padjust	Regulate
chi-miR-148a-3p	0.194945	5.12964	-2.35886	5.62302e-16	1.76656e-14	Down
chi-let-7a-5p	4.2488	0.23536	2.08706	5.00741e-07	2.09755e-06	Up
chi-let-7c-5p	4.11566	0.242974	2.04112	5.57602e-05	0.000159254	Up
chi-miR-125b-5p	2.34707	0.426063	1.23086	0.00564627	0.0109724	Up
chi-miR-125a-5p	3.94464	0.253508	1.9799	0.000350029	0.000868165	Up
chi-let-7b-5p	6.30174	0.158686	2.65575	1.9272e-10	1.72989e-09	Up
chi-miR-199a-5p	0.493011	2.02835	-1.02031	0.00102083	0.00223751	Down
chi-miR-127-3p	2.1851	0.457646	1.1277	0.000379011	0.000933903	Up
chi-miR-21-5p	0.132451	7.54997	-2.91647	7.26375e-07	2.97656e-06	Down
chi-miR-99b-5p	2.62736	0.38061	1.39362	4.27623e-07	1.81139e-06	Up
chi-miR-199b-5p	0.324945	3.07745	-1.62173	1.07065e-06	4.24878e-06	Down
chi-miR-126-3p	0.381127	2.62379	-1.39165	9.19778e-06	3.02816e-05	Down
chi-miR-30a-5p	0.250845	3.98652	-1.99513	8.88193e-07	3.59686e-06	Down
chi-miR-25-3p	2.83957	0.352165	1.50567	0.000143771	0.000379033	Up
chi-let-7e-5p	4.36391	0.229152	2.12562	2.20638e-07	9.90244e-07	Up
chi-miR-92a-3p	7.56168	0.132246	2.91871	2.94613e-11	3.36564e-10	Up
chi-miR-148b-3p	2.03755	0.490785	1.02684	0.024842	0.0425701	Up
chi-miR-379-5p	0.26856	3.72356	-1.89668	2.38236e-09	1.52229e-08	Down
chi-miR-224-5p	2.0102	0.497463	1.00734	0.0046253	0.00912952	Up
chi-miR-411a-5p	0.10065	9.93547	-3.31259	2.52066e-12	3.95954e-11	Down
chi-miR-423-3p	4.57964	0.218358	2.19523	2.67509e-11	3.1516e-10	Up
chi-miR-101-3p	0.126361	7.91386	-2.98438	6.06151e-11	6.34775e-10	Down
chi-miR-28-3p	2.89269	0.345699	1.53241	2.02635e-10	1.77659e-09	Up
chi-miR-450-5p	0.34975	2.85918	-1.5156	2.58761e-06	9.56402e-06	Down
chi-miR-200a	0.139301	7.17868	-2.84372	0.000863547	0.00191504	Down
chi-let-7d-5p	4.27495	0.233921	2.09591	4.68754e-08	2.45445e-07	Up
chi-miR-423-5p	7.25779	0.137783	2.85953	3.78775e-20	2.37997e-18	Up
chi-miR-125b-3p	3.16049	0.316407	1.66015	1.13773e-10	1.12874e-09	Up
chi-miR-155-5p	2.91753	0.342755	1.54475	4.41621e-05	0.000130071	Up
chi-miR-320-3p	5.65953	0.176693	2.50068	6.78402e-17	2.55758e-15	Up
chi-miR-106b-3p	4.02454	0.248476	2.00882	5.64154e-06	1.93351e-05	Up
chi-miR-30e-5p	0.103468	9.66486	-3.27275	4.52947e-12	6.83044e-11	Down
chi-miR-455-5p	0.360915	2.77074	-1.47027	3.2321e-06	1.18301e-05	Down
chi-miR-202-5p	0.0457103	21.8769	-4.45134	1.6348e-06	6.35381e-06	Down
chi-miR-7-5p	0.225473	4.43512	-2.14897	3.28311e-06	1.19013e-05	Down
chi-miR-494	0.465277	2.14926	-1.10384	0.00744872	0.013971	Down
chi-miR-214-3p	2.9658	0.337177	1.56842	1.56149e-09	1.03277e-08	Up
chi-miR-455-3p	4.16663	0.240002	2.05888	5.91833e-06	2.0101e-05	Up
chi-miR-181b-5p	2.73954	0.365024	1.45394	1.68914e-06	6.49804e-06	Up
chi-miR-542-3p	0.10347	9.66468	-3.27272	9.91683e-12	1.24622e-10	Down
chi-miR-3432-5p	5.04261	0.19831	2.33417	2.81392e-09	1.76808e-08	Up
chi-miR-192-5p	0.294616	3.39425	-1.76309	1.15827e-08	6.71799e-08	Down
chi-miR-20a-5p	0.370378	2.69995	-1.43293	0.0301853	0.0496937	Down
chi-miR-361-3p	2.87026	0.3484	1.52118	1.12444e-08	6.71799e-08	Up
chi-miR-3958-3p	0.297885	3.35699	-1.74717	0.000613062	0.00144453	Down
chi-miR-424-5p	0.0722525	13.8403	-3.79081	7.52352e-11	7.66586e-10	Down
chi-miR-3959-5p	0.129409	7.72743	-2.94999	2.67004e-32	5.03302e-30	Down
chi-miR-382-3p	0.169019	5.91648	-2.56474	3.14173e-24	2.36887e-22	Down
chi-miR-128-3p	2.20774	0.452952	1.14257	0.00306442	0.00627873	Up
chi-miR-335-3p	0.436541	2.29074	-1.19581	0.000784249	0.00174948	Down
chi-miR-9-5p	0.307039	3.25692	-1.70351	1.08349e-07	5.30486e-07	Down
chi-miR-424-3p	3.47049	0.288144	1.79514	2.48e-05	7.79135e-05	Up
chi-miR-411a-3p	0.422536	2.36666	-1.24285	0.00066398	0.00155479	Down
chi-miR-221-3p	3.04547	0.328357	1.60666	2.36222e-10	1.97901e-09	Up
chi-miR-1468-5p	2.56735	0.389507	1.36028	1.70431e-07	7.74126e-07	Up
chi-miR-30f-5p	2.01947	0.49518	1.01398	0.00105481	0.00229863	Up
chi-miR-126-5p	0.123527	8.09543	-3.01711	1.40787e-17	5.89742e-16	Down
chi-miR-1	0.112412	8.89585	-3.15313	2.40877e-06	8.99114e-06	Down
chi-miR-135a	0.12787	7.82043	-2.96725	0.000142926	0.000379033	Down
chi-miR-30b-5p	0.2737	3.65363	-1.86933	6.29804e-10	4.31702e-09	Down
chi-miR-708-5p	0.21264	4.70278	-2.23351	5.41554e-10	3.78085e-09	Down
chi-miR-182	0.250941	3.98501	-1.99458	5.53702e-05	0.000159254	Down
chi-miR-143-5p	0.321726	3.10823	-1.63609	0.000251635	0.000640988	Down
chi-miR-708-3p	0.183721	5.44304	-2.44441	8.48955e-15	1.88268e-13	Down
novel_38	6.89771	0.144976	2.78612	0.000439388	0.0010687	Up
chi-miR-487b-3p	0.457455	2.18601	-1.1283	9.26382e-05	0.000254924	Down
chi-miR-495-3p	0.146321	6.83431	-2.7728	1.46576e-07	6.90741e-07	Down
chi-miR-194	0.309424	3.23181	-1.69234	5.16794e-10	3.67606e-09	Down
chi-miR-369-3p	0.0930007	10.7526	-3.42661	1.10075e-27	1.38328e-25	Down
novel_686	4.14021	0.241533	2.04971	0.0267305	0.0449883	Up
chi-miR-136-3p	0.0280886	35.6016	-5.15387	2.95058e-37	1.11237e-34	Down
chi-miR-15b-5p	2.08809	0.478906	1.06219	0.0301319	0.0496937	Up
chi-miR-1307-3p	3.0961	0.322987	1.63045	3.72136e-07	1.59426e-06	Up
chi-miR-140-5p	0.218844	4.56946	-2.19202	3.46647e-10	2.62634e-09	Down
novel_83	0.424019	2.35838	-1.2378	0.000186331	0.000484461	Down
chi-miR-222-3p	4.20927	0.237571	2.07357	1.08204e-19	5.82756e-18	Up
chi-miR-328-3p	5.91828	0.168968	2.56518	2.24851e-13	4.03662e-12	Up
chi-miR-374a-5p	0.188051	5.3177	-2.4108	1.99328e-08	1.13859e-07	Down
chi-miR-485-5p	2.85761	0.349942	1.51481	0.000148386	0.000388483	Up
chi-miR-99b-3p	2.79442	0.357856	1.48255	2.95921e-08	1.66511e-07	Up
chi-miR-505-3p	2.72816	0.366548	1.44793	6.85641e-05	0.000191472	Up
chi-miR-340-5p	0.203743	4.90814	-2.29518	3.59238e-06	1.27767e-05	Down
chi-miR-197-3p	5.30484	0.188507	2.40731	3.63931e-10	2.69023e-09	Up
chi-miR-127-5p	0.205458	4.86716	-2.28308	5.67745e-14	1.18911e-12	Down
chi-miR-504	6.7811	0.147469	2.76152	4.89952e-08	2.5303e-07	Up
chi-miR-592	0.284315	3.51722	-1.81444	0.00419706	0.00832786	Down
chi-miR-433	2.35198	0.425173	1.23388	0.00123061	0.00263602	Up
chi-miR-150	5.22938	0.191227	2.38664	0.000130364	0.000348561	Up
chi-miR-374a-3p	0.155102	6.44736	-2.68871	1.07742e-07	5.30486e-07	Down
chi-miR-655	0.393004	2.5445	-1.34738	2.18668e-06	8.24379e-06	Down
chi-let-7d-3p	6.75677	0.148	2.75633	2.89228e-26	2.72597e-24	Up
chi-miR-130b-5p	4.53846	0.220339	2.1822	1.2964e-06	5.09107e-06	Up
chi-let-7e-3p	2.64338	0.378303	1.40239	3.76994e-05	0.000114618	Up
chi-miR-532-3p	3.23822	0.308811	1.6952	3.31257e-08	1.83653e-07	Up
chi-miR-106b-5p	0.216435	4.62033	-2.208	1.17932e-07	5.70006e-07	Down
chi-miR-129-5p	4.78861	0.208829	2.25961	4.85728e-15	1.1445e-13	Up
chi-miR-429	0.0687126	14.5534	-3.86328	5.00849e-05	0.000146372	Down
chi-miR-1343	7.93614	0.126006	2.98844	2.13155e-13	4.01797e-12	Up
novel_96	2.16159	0.462622	1.1121	0.000119706	0.000322351	Up
chi-miR-195-3p	6.70516	0.149139	2.74527	2.46722e-10	2.02205e-09	Up
chi-miR-296-3p	7.45897	0.134067	2.89898	1.56676e-10	1.51454e-09	Up
novel_119	0.36934	2.70753	-1.43698	0.000520554	0.00125801	Down
chi-miR-499-5p	0.173381	5.76764	-2.52798	1.73066e-10	1.63115e-09	Down
chi-miR-365-3p	3.34358	0.299081	1.74139	1.78819e-10	1.64427e-09	Up
chi-miR-369-5p	0.21317	4.6911	-2.22993	6.46652e-06	2.17668e-05	Down
chi-miR-363-3p	0.421649	2.37164	-1.24589	0.000108201	0.000295592	Down
chi-miR-335-5p	0.138391	7.22593	-2.85318	4.11789e-10	2.98547e-09	Down
chi-miR-3955-5p	0.390286	2.56222	-1.3574	0.000307202	0.000772101	Down
chi-miR-19b-3p	0.0577822	17.3064	-4.11323	2.21529e-11	2.69408e-10	Down
chi-miR-30f-3p	3.54781	0.281864	1.82693	3.48321e-10	2.62634e-09	Up
chi-miR-146a	0.176568	5.66356	-2.50171	6.59818e-12	9.21301e-11	Down
chi-miR-411b-5p	0.0439566	22.7497	-4.50778	1.40717e-16	4.82276e-15	Down
chi-miR-181c-3p	0.270459	3.69742	-1.88652	9.88028e-08	4.96649e-07	Down
novel_11	4.20252	0.237953	2.07125	1.69553e-15	4.56581e-14	Up
chi-miR-331-3p	2.53863	0.393913	1.34405	1.64517e-07	7.56378e-07	Up
chi-miR-3959-3p	0.0897044	11.1477	-3.47868	1.42571e-19	6.71867e-18	Down
chi-miR-7-3p	0.347844	2.87485	-1.52349	5.10999e-07	2.117e-06	Down
chi-miR-330-3p	3.95847	0.252623	1.98494	6.44506e-16	1.86907e-14	Up
chi-miR-425-5p	0.4863	2.05634	-1.04008	0.0284517	0.0474614	Down
chi-miR-1296	2.38213	0.419791	1.25226	2.83815e-05	8.77034e-05	Up
chi-miR-1306-5p	5.13496	0.194743	2.36035	2.24701e-10	1.92528e-09	Up
chi-miR-340-3p	0.483777	2.06707	-1.04759	0.00879974	0.0161829	Down
chi-miR-323b	2.87364	0.347991	1.52288	6.34229e-08	3.23114e-07	Up
chi-miR-15a-5p	0.248538	4.02354	-2.00846	1.49338e-07	6.95065e-07	Down
chi-miR-30c-3p	3.16936	0.315522	1.66419	1.19453e-09	8.04173e-09	Up
chi-miR-20b	0.440368	2.27083	-1.18322	0.0115487	0.020932	Down
chi-miR-30d-3p	0.120171	8.3215	-3.05684	9.10941e-13	1.49315e-11	Down
chi-miR-154a-3p	0.297237	3.36432	-1.75031	4.3459e-05	0.000130032	Down
chi-let-7i-3p	0.309074	3.23548	-1.69398	2.0487e-05	6.60138e-05	Down
chi-miR-491-5p	2.62389	0.381114	1.39171	0.00346831	0.00699226	Up
chi-miR-301a-5p	0.417816	2.3934	-1.25906	0.00332173	0.00673276	Down
chi-miR-376e-3p	0.113122	8.84	-3.14405	7.77345e-12	1.04664e-10	Down
chi-miR-376c-3p	0.0797505	12.5391	-3.64836	3.81801e-15	9.59592e-14	Down
chi-miR-330-5p	2.05886	0.485705	1.04185	5.45057e-05	0.000158067	Up
chi-let-7b-3p	6.35378	0.157387	2.66762	6.49084e-09	3.94685e-08	Up
chi-miR-22-5p	0.430505	2.32285	-1.2159	0.00668019	0.0127839	Down
chi-miR-450-3p	0.224769	4.44902	-2.15349	2.54777e-10	2.04363e-09	Down
chi-miR-125a-3p	10.0372	0.0996298	3.32728	5.48633e-12	7.95517e-11	Up
chi-miR-202-3p	4.76365	0.209923	2.25207	0.00234733	0.00488919	Up
chi-miR-106a-5p	0.381379	2.62207	-1.3907	0.000756412	0.00170759	Down
chi-miR-25-5p	6.20958	0.161042	2.6345	4.71472e-11	5.07843e-10	Up
chi-let-7a-3p	0.380729	2.62654	-1.39316	0.000554422	0.00133132	Down
chi-miR-29b-3p	0.13969	7.15871	-2.8397	7.13352e-05	0.000197745	Down
novel_168	0.0930881	10.7425	-3.42526	3.03532e-11	3.36564e-10	Down
chi-miR-380-5p	0.30599	3.26808	-1.70844	5.87577e-05	0.000166554	Down
novel_963	3.61951	0.276281	1.85579	0.00165382	0.00346383	Up
chi-miR-3432-3p	2.08067	0.480614	1.05705	0.00734054	0.0139064	Up
chi-miR-671-3p	6.78133	0.147464	2.76157	1.30624e-13	2.59185e-12	Up
novel_881	0.161059	6.20892	-2.63434	3.04655e-07	1.33552e-06	Down
chi-miR-30b-3p	3.90979	0.255768	1.96709	4.55545e-09	2.81542e-08	Up
chi-miR-136-5p	0.0159889	62.5434	-5.96679	3.43579e-13	5.8877e-12	Down
chi-miR-211	4.36811	0.228932	2.12701	6.8317e-06	2.27925e-05	Up
novel_163	2.3816	0.419885	1.25193	0.0105518	0.0193109	Up
chi-miR-342-5p	3.79332	0.263621	1.92346	4.4897e-08	2.38397e-07	Up
chi-miR-345-3p	0.349838	2.85847	-1.51524	4.41041e-05	0.000130071	Down
chi-miR-96	0.0698118	14.3242	-3.84039	5.02742e-06	1.73884e-05	Down
novel_228	0.169935	5.88461	-2.55695	3.98692e-05	0.000120246	Down
novel_189	2.12293	0.471047	1.08606	0.0228392	0.0394972	Up
chi-miR-130a-5p	0.454112	2.2021	-1.13888	0.025386	0.0433056	Down
chi-miR-129-3p	5.0773	0.196955	2.34406	9.62667e-12	1.24622e-10	Up
chi-miR-873-5p	0.143055	6.99034	-2.80536	0.00604183	0.0116809	Down
chi-miR-877-5p	3.42188	0.292237	1.77479	0.000738499	0.00168736	Up
chi-miR-374b-3p	0.0990202	10.0989	-3.33613	1.1524e-08	6.71799e-08	Down
novel_161	2.82749	0.35367	1.49952	3.5117e-07	1.52174e-06	Up
chi-miR-487a-3p	0.107749	9.28079	-3.21425	2.71502e-05	8.45919e-05	Down
chi-miR-204-3p	4.53389	0.220561	2.18075	4.70159e-06	1.6412e-05	Up
chi-miR-215-5p	0.0403798	24.7649	-4.63022	3.63236e-08	1.95629e-07	Down
chi-miR-502b-5p	0.299448	3.33948	-1.73962	0.0162659	0.0289257	Down
chi-miR-628-5p	0.217715	4.59317	-2.19949	0.000112098	0.000304035	Down
chi-miR-33a-3p	0.117914	8.48076	-3.08419	0.000323656	0.000808068	Down
chi-miR-144-5p	0.0724515	13.8023	-3.78684	1.95787e-06	7.45572e-06	Down
chi-miR-376b-5p	0.138709	7.20934	-2.84987	1.05839e-05	3.43975e-05	Down
chi-miR-9-3p	0.0866778	11.537	-3.52819	1.38123e-07	6.59144e-07	Down
chi-miR-92a-5p	4.24443	0.235603	2.08557	6.53608e-05	0.000183888	Up
chi-miR-18a-5p	0.105418	9.48606	-3.24581	9.23708e-06	3.02816e-05	Down
chi-miR-188-5p	0.16151	6.19155	-2.6303	2.89111e-05	8.86137e-05	Down
chi-miR-3955-3p	0.154664	6.46561	-2.69279	0.000393712	0.000963827	Down
chi-miR-2404	7.72652	0.129424	2.94982	2.06408e-09	1.34165e-08	Up
chi-miR-17-3p	0.356158	2.80774	-1.48941	0.00381051	0.00760087	Down
chi-miR-338-3p	0.123588	8.09137	-3.01638	2.24226e-05	7.10365e-05	Down
chi-miR-376d	0.0440346	22.7094	-4.50522	3.87978e-06	1.36699e-05	Down
chi-miR-1197-3p	0.131642	7.59636	-2.92531	2.22137e-05	7.09707e-05	Down
chi-miR-128-5p	4.89472	0.204302	2.29123	2.73611e-07	1.21355e-06	Up
chi-miR-18a-3p	2.74937	0.363719	1.4591	0.000576298	0.00137509	Up
chi-miR-656	0.115713	8.64205	-3.11137	3.54955e-06	1.27446e-05	Down
chi-miR-133a-5p	0.286642	3.48867	-1.80268	0.00742123	0.013971	Down
chi-miR-23b-5p	5.99219	0.166884	2.58308	3.37746e-08	1.84537e-07	Up
novel_129	0.0309534	32.3067	-5.01376	0.0124007	0.0223688	Down
novel_823	2.15589	0.463846	1.10828	0.0178601	0.0316116	Up
chi-miR-1306-3p	3.35805	0.297792	1.74762	0.00291592	0.00600712	Up
chi-miR-147-5p	0.112935	8.85465	-3.14644	0.0271755	0.045534	Down
chi-miR-1248-5p	2.64957	0.37742	1.40576	0.00756804	0.0141245	Up
chi-miR-16b-3p	0.280932	3.55958	-1.83171	0.0146058	0.0260966	Down
chi-miR-217-5p	0.310876	3.21672	-1.68559	0.0143865	0.0258273	Down
chi-miR-193b-5p	3.86886	0.258474	1.95191	0.0047587	0.00934391	Up
chi-miR-195-5p	0.161029	6.21006	-2.63461	0.00350182	0.00702226	Down
chi-miR-19a	0.0560605	17.8379	-4.15687	0.000200861	0.000518663	Down
novel_996	5.46141	0.183103	2.44927	0.000716633	0.00165749	Up
chi-miR-376a	0.126837	7.88412	-2.97895	0.000777537	0.00174483	Down
chi-miR-877-3p	4.55624	0.219479	2.18784	0.0262304	0.0443446	Up
novel_230	6.1522	0.162544	2.6211	0.0261416	0.0443446	Up
novel_266	7.16775	0.139514	2.84152	0.000745693	0.00169353	Up
chi-miR-153	0.0418929	23.8704	-4.57715	0.000724628	0.00166576	Down
chi-miR-2332	12.0542	0.0829589	3.59146	8.9683e-07	3.59686e-06	Up
novel_185	7.416	0.134844	2.89064	0.0013647	0.00289391	Up
novel_962	9.07652	0.110174	3.18214	0.000292336	0.00073967	Up

## Sheet: D1vsM4
miRNA id	FoldChange(M4/D1)	FoldChange(D1/M4)	log2FoldChange(M4/D1)	Pvalue	Padjust	Regulate
chi-miR-148a-3p	0.199306	5.01741	-2.32694	4.81353e-09	6.48108e-08	Down
chi-let-7a-5p	4.40316	0.22711	2.13854	9.76945e-06	5.11539e-05	Up
chi-let-7c-5p	3.34103	0.299309	1.74029	0.00620838	0.0139319	Up
chi-miR-125b-5p	3.38571	0.295359	1.75946	0.00139464	0.00381	Up
chi-miR-125a-5p	5.33078	0.18759	2.41435	0.000188304	0.000657322	Up
chi-let-7b-5p	6.6662	0.150011	2.73686	2.52135e-07	1.98031e-06	Up
chi-miR-199a-5p	0.259173	3.85842	-1.94801	2.17526e-08	2.48506e-07	Down
chi-miR-21-5p	0.192901	5.18402	-2.37407	0.00156504	0.00412601	Down
chi-miR-199b-5p	0.213971	4.67353	-2.22451	1.74898e-10	3.47034e-09	Down
chi-miR-30a-5p	0.157563	6.34668	-2.666	7.55884e-16	9.49895e-14	Down
chi-let-7e-5p	2.74234	0.364652	1.45541	0.000879737	0.0025911	Up
chi-miR-92a-3p	6.81202	0.146799	2.76808	1.1189e-06	7.14959e-06	Up
chi-miR-379-5p	0.341923	2.92464	-1.54826	0.00971047	0.0209191	Down
chi-miR-191-5p	2.04192	0.489735	1.02993	0.000237384	0.000799052	Up
chi-miR-224-5p	2.1587	0.463243	1.11016	0.00655903	0.0145456	Up
chi-miR-411a-5p	0.111042	9.00562	-3.17083	2.40777e-08	2.66979e-07	Down
chi-miR-423-3p	2.99829	0.333523	1.58414	1.44503e-05	7.26369e-05	Up
chi-miR-101-3p	0.152953	6.53795	-2.70884	2.64582e-08	2.71508e-07	Down
chi-miR-28-3p	3.64925	0.274029	1.8676	2.78394e-06	1.61469e-05	Up
chi-miR-450-5p	0.252067	3.96719	-1.98812	4.19036e-05	0.0001736	Down
chi-let-7d-5p	4.12971	0.242148	2.04604	9.90665e-06	5.11617e-05	Up
chi-miR-423-5p	7.34736	0.136103	2.87723	1.35692e-10	2.84199e-09	Up
chi-miR-125b-3p	2.47589	0.403895	1.30795	0.000242157	0.000800817	Up
chi-miR-155-5p	3.08118	0.324551	1.62348	0.000283534	0.000905868	Up
chi-miR-320-3p	5.40513	0.185009	2.43433	8.08815e-07	5.75327e-06	Up
chi-miR-106b-3p	2.58304	0.38714	1.36907	0.00498329	0.0114555	Up
chi-miR-30e-5p	0.058883	16.9828	-4.08601	2.42685e-26	9.14921e-24	Down
chi-miR-455-5p	0.217443	4.5989	-2.20129	7.70511e-13	2.90483e-11	Down
chi-miR-202-5p	0.0409254	24.4347	-4.61086	2.19877e-06	1.31577e-05	Down
chi-miR-7-5p	0.372645	2.68352	-1.42413	0.00267647	0.00655213	Down
chi-miR-494	0.380028	2.63139	-1.39582	0.0177227	0.0347993	Down
chi-miR-455-3p	2.41778	0.413603	1.27368	0.0119522	0.0250332	Up
chi-miR-1271-5p	0.43938	2.27594	-1.18646	0.00372349	0.00888075	Down
chi-miR-146b-5p	0.419855	2.38177	-1.25204	0.0199035	0.0382838	Down
chi-miR-542-3p	0.061772	16.1886	-4.0169	1.76472e-12	6.04818e-11	Down
chi-miR-3432-5p	4.44497	0.224974	2.15217	5.14086e-06	2.80885e-05	Up
chi-miR-192-5p	0.246892	4.05036	-2.01805	1.21397e-08	1.43021e-07	Down
chi-miR-20a-5p	0.217363	4.60061	-2.20182	0.000947071	0.0027678	Down
chi-miR-361-3p	2.60777	0.383469	1.38282	8.69731e-06	4.61815e-05	Up
chi-miR-3958-3p	0.325751	3.06983	-1.61816	0.015172	0.0302637	Down
chi-miR-424-5p	0.0308113	32.4557	-5.0204	9.03845e-15	6.81499e-13	Down
chi-miR-3959-5p	0.178383	5.6059	-2.48695	1.37229e-07	1.12469e-06	Down
chi-miR-382-3p	0.208907	4.78683	-2.25907	3.1071e-05	0.000136207	Down
chi-miR-9-5p	0.376102	2.65885	-1.4108	0.000156544	0.000551563	Down
chi-miR-221-3p	3.88519	0.257388	1.95798	1.01689e-08	1.23667e-07	Up
chi-miR-379-3p	0.477331	2.09498	-1.06694	0.0230865	0.0434457	Down
chi-miR-1468-5p	5.08534	0.196644	2.34634	1.26407e-06	7.81238e-06	Up
chi-miR-17-5p	0.241897	4.13399	-2.04754	0.00155968	0.00412601	Down
chi-miR-30f-5p	2.22177	0.450092	1.15171	0.00484407	0.0112038	Up
chi-miR-34b-3p	12.6954	0.0787687	3.66623	0.0178853	0.0349365	Up
chi-miR-126-5p	0.235956	4.23808	-2.08341	2.21199e-05	0.000101698	Down
chi-miR-1	0.193014	5.18098	-2.37322	0.0017174	0.00443465	Down
chi-miR-30b-5p	0.308662	3.23979	-1.6959	1.6354e-05	7.90445e-05	Down
chi-miR-708-5p	0.248261	4.02801	-2.01007	3.94727e-07	3.03698e-06	Down
chi-miR-143-5p	0.307598	3.25099	-1.70088	0.000371673	0.00115767	Down
chi-miR-708-3p	0.282955	3.53413	-1.82136	2.92782e-05	0.000129857	Down
novel_38	27.0984	0.0369025	4.76014	3.79696e-08	3.6704e-07	Up
chi-miR-487b-3p	0.391939	2.55141	-1.3513	0.0018632	0.00477841	Down
chi-miR-495-3p	0.295839	3.38022	-1.75712	0.00994052	0.021293	Down
chi-miR-194	0.307979	3.24697	-1.6991	4.06788e-08	3.83398e-07	Down
chi-miR-369-3p	0.121233	8.24855	-3.04414	4.055e-10	7.27969e-09	Down
novel_686	17.5208	0.0570751	4.13099	0.000325902	0.00103248	Up
chi-miR-136-3p	0.0300571	33.2701	-5.05615	6.11908e-23	1.15345e-20	Down
chi-miR-1307-3p	3.38158	0.29572	1.7577	5.01063e-06	2.77795e-05	Up
chi-miR-140-5p	0.237495	4.21061	-2.07403	2.90662e-15	2.73949e-13	Down
novel_83	0.316305	3.1615	-1.66061	6.6245e-05	0.000252266	Down
chi-miR-222-3p	6.51142	0.153576	2.70297	4.17673e-13	1.88486e-11	Up
chi-miR-99a-3p	0.3962	2.52398	-1.3357	0.00421691	0.0099361	Down
chi-miR-328-3p	8.82299	0.11334	3.14127	4.69501e-12	1.36155e-10	Up
chi-miR-374a-5p	0.227407	4.3974	-2.13665	9.37701e-07	6.20199e-06	Down
chi-miR-485-5p	2.25063	0.444319	1.17033	0.0112224	0.0237688	Up
chi-miR-3431-3p	2.00047	0.499882	1.00034	0.00169046	0.00439519	Up
chi-miR-505-3p	2.14367	0.46649	1.10008	0.00886666	0.0192111	Up
chi-miR-340-5p	0.280262	3.56809	-1.83515	0.0013402	0.00369026	Down
chi-miR-197-3p	6.72133	0.14878	2.74875	2.26251e-07	1.81482e-06	Up
chi-miR-127-5p	0.128512	7.78136	-2.96002	8.82693e-11	1.9575e-09	Down
chi-miR-504	3.45905	0.289097	1.79038	0.00147669	0.00394832	Up
chi-miR-433	2.12125	0.47142	1.08492	0.0219202	0.041737	Up
chi-miR-150	11.6506	0.0858327	3.54233	2.10297e-10	3.9641e-09	Up
chi-miR-374a-3p	0.230666	4.33528	-2.11612	5.37046e-05	0.00021539	Down
chi-miR-758	0.325859	3.06882	-1.61768	0.00265012	0.00655213	Down
chi-let-7d-3p	6.57675	0.152051	2.71737	7.30311e-11	1.72079e-09	Up
chi-miR-130b-5p	2.1357	0.46823	1.09471	0.0232786	0.0434457	Up
chi-miR-532-3p	2.74396	0.364437	1.45626	0.00023977	0.000799941	Up
chi-miR-106b-5p	0.153179	6.52829	-2.70671	4.72788e-07	3.53848e-06	Down
chi-miR-129-5p	4.15766	0.24052	2.05577	8.42842e-07	5.88429e-06	Up
chi-miR-1343	7.97269	0.125428	2.99507	4.49967e-13	1.88486e-11	Up
chi-miR-490	0.402195	2.48635	-1.31403	0.0105078	0.022381	Down
novel_96	2.92634	0.341724	1.5491	0.00598443	0.0135098	Up
chi-miR-195-3p	5.98536	0.167074	2.58144	4.7868e-07	3.53848e-06	Up
chi-miR-296-3p	5.45011	0.183483	2.44628	2.48553e-08	2.67727e-07	Up
chi-miR-10a-3p	2.49688	0.4005	1.32013	0.0231765	0.0434457	Up
novel_119	0.317496	3.14964	-1.65519	4.73067e-05	0.00019177	Down
chi-miR-499-5p	0.17632	5.67149	-2.50373	5.05504e-09	6.57156e-08	Down
chi-miR-148b-5p	0.499312	2.00276	-1.00199	0.000265566	0.000863089	Down
chi-miR-365-3p	3.55027	0.281668	1.82793	8.28506e-10	1.35803e-08	Up
chi-miR-369-5p	0.287012	3.48417	-1.80082	0.00124368	0.0034731	Down
chi-miR-363-3p	0.367937	2.71786	-1.44247	0.00068059	0.00205266	Down
chi-miR-483	2.84472	0.351528	1.50829	0.019582	0.0378586	Up
chi-miR-335-5p	0.175627	5.69388	-2.50941	9.34976e-10	1.40994e-08	Down
chi-miR-3955-5p	0.40852	2.44786	-1.29152	0.0140253	0.0282756	Down
chi-miR-19b-3p	0.0457366	21.8643	-4.45051	7.69249e-14	4.83345e-12	Down
chi-miR-30f-3p	3.97948	0.251289	1.99258	3.65231e-05	0.00015471	Up
chi-miR-221-5p	2.79477	0.357811	1.48273	0.000349104	0.00109677	Up
chi-miR-146a	0.262683	3.80687	-1.92861	6.50144e-07	4.71354e-06	Down
chi-miR-411b-5p	0.0374013	26.737	-4.74077	9.25167e-10	1.40994e-08	Down
chi-miR-181c-3p	0.1146	8.72601	-3.12532	2.40296e-12	7.54931e-11	Down
novel_11	3.95474	0.252861	1.98358	4.44077e-09	6.20063e-08	Up
chi-miR-3959-3p	0.10308	9.70119	-3.27816	3.1395e-06	1.79332e-05	Down
chi-miR-191-3p	2.21831	0.450794	1.14946	5.54763e-05	0.000219605	Up
chi-miR-2483-5p	2.00737	0.498164	1.00531	0.0131446	0.0266425	Up
chi-miR-542-5p	0.336632	2.97061	-1.57076	5.59205e-05	0.000219605	Down
chi-miR-330-3p	2.86115	0.34951	1.51659	1.60587e-06	9.76471e-06	Up
chi-miR-1296	2.12458	0.47068	1.08718	0.015403	0.0305628	Up
chi-miR-1306-5p	4.5926	0.217742	2.19931	9.92251e-07	6.44963e-06	Up
chi-miR-323b	3.63118	0.275392	1.86044	0.00298839	0.00717594	Up
chi-miR-15a-5p	0.208163	4.80393	-2.26422	5.83417e-08	5.23686e-07	Down
chi-miR-30c-3p	2.45089	0.408016	1.2933	0.000207277	0.000703994	Up
chi-miR-20b	0.321569	3.10976	-1.6368	1.89766e-05	8.94271e-05	Down
chi-miR-30d-3p	0.211723	4.72315	-2.23975	2.66467e-08	2.71508e-07	Down
chi-let-7i-3p	0.35011	2.85625	-1.51412	9.18122e-05	0.000342705	Down
chi-miR-301a-5p	0.265247	3.77008	-1.91459	6.07147e-05	0.000235973	Down
chi-miR-376e-3p	0.103645	9.64834	-3.27028	6.34796e-10	1.08781e-08	Down
chi-miR-376c-3p	0.105158	9.5095	-3.24937	6.77107e-12	1.82335e-10	Down
chi-let-7b-3p	17.3458	0.0576509	4.11651	1.64378e-13	8.85291e-12	Up
chi-miR-450-3p	0.184548	5.41865	-2.43793	9.21072e-07	6.20079e-06	Down
chi-miR-125a-3p	8.98399	0.111309	3.16736	2.31544e-09	3.35738e-08	Up
chi-miR-485-3p	2.69574	0.370955	1.43068	0.0247131	0.0456708	Up
chi-miR-106a-5p	0.234564	4.26323	-2.09195	7.60113e-08	6.66424e-07	Down
chi-miR-25-5p	5.11156	0.195635	2.35376	2.12369e-05	9.88434e-05	Up
chi-miR-338-5p	3.89161	0.256963	1.96037	0.000374629	0.00115767	Up
novel_168	0.204823	4.88226	-2.28755	0.000102546	0.000373076	Down
chi-miR-380-5p	0.283237	3.53062	-1.81992	0.0023746	0.00596815	Down
chi-miR-181c-5p	0.333436	2.99907	-1.58452	0.000148424	0.000527885	Down
chi-miR-671-3p	6.97052	0.143461	2.80127	3.34548e-08	3.31907e-07	Up
novel_881	0.305977	3.26821	-1.7085	0.00291134	0.00703574	Down
chi-miR-30b-3p	4.14112	0.241481	2.05002	1.21532e-06	7.63628e-06	Up
chi-miR-136-5p	0.00691633	144.585	-7.17578	1.79151e-11	4.50265e-10	Down
chi-miR-211	4.97059	0.201184	2.31342	7.28855e-09	9.15928e-08	Up
novel_163	4.20514	0.237804	2.07215	0.00142736	0.00384369	Up
chi-miR-342-5p	3.31211	0.301922	1.72775	1.67367e-05	7.98699e-05	Up
chi-miR-345-3p	0.376547	2.65571	-1.4091	0.00261785	0.00653597	Down
chi-miR-96	0.151688	6.5925	-2.72083	0.00120682	0.00342084	Down
novel_228	0.098237	10.1795	-3.34759	3.71051e-05	0.000155429	Down
chi-miR-196b	0.0883952	11.3128	-3.49989	0.0045103	0.0104962	Down
chi-miR-129-3p	5.13876	0.194599	2.36142	1.02875e-07	8.61868e-07	Up
chi-miR-873-5p	0.149276	6.699	-2.74395	0.00200453	0.00510613	Down
chi-miR-877-5p	2.84098	0.351991	1.50639	0.0042798	0.0100216	Up
chi-miR-374b-3p	0.0933778	10.7092	-3.42078	5.31299e-08	4.88536e-07	Down
novel_161	2.8579	0.349908	1.51495	4.28314e-05	0.000175516	Up
chi-miR-487a-3p	0.0879175	11.3743	-3.50771	0.000102918	0.000373076	Down
chi-miR-204-3p	5.77519	0.173154	2.52987	0.000113965	0.000409188	Up
chi-miR-215-5p	0.0590725	16.9284	-4.08137	9.10725e-07	6.20079e-06	Down
chi-miR-502b-5p	0.282198	3.54362	-1.82522	0.0172628	0.0340738	Down
chi-miR-628-5p	0.271013	3.68986	-1.88356	0.00266397	0.00655213	Down
chi-miR-33a-3p	0.17719	5.64366	-2.49663	0.000404986	0.0012413	Down
chi-miR-144-5p	0.0860155	11.6258	-3.53926	1.46953e-05	7.28966e-05	Down
chi-miR-376b-5p	0.138476	7.22145	-2.85229	1.52102e-05	7.44706e-05	Down
chi-miR-9-3p	0.139554	7.16571	-2.84111	2.45601e-06	1.44674e-05	Down
chi-miR-92a-5p	3.21381	0.311158	1.68428	0.00703296	0.0154153	Up
chi-miR-206	3.80132	0.263066	1.9265	0.000991185	0.00285249	Up
chi-miR-18a-5p	0.0460219	21.7288	-4.44154	9.74524e-08	8.3499e-07	Down
novel_240	0.219792	4.54976	-2.18579	0.00533709	0.0121945	Down
chi-miR-188-5p	0.14571	6.86296	-2.77883	2.76701e-05	0.000125513	Down
chi-miR-3955-3p	0.0702133	14.2423	-3.83211	2.79659e-05	0.000125513	Down
chi-miR-2404	5.0463	0.198165	2.33523	7.08957e-06	3.81824e-05	Up
chi-miR-17-3p	0.177867	5.62219	-2.49113	6.35921e-05	0.000244635	Down
chi-miR-2411-3p	2.16921	0.460997	1.11717	0.0225431	0.0427072	Up
chi-miR-338-3p	0.295845	3.38015	-1.75709	0.00728088	0.0158664	Down
chi-miR-345-5p	0.229245	4.36214	-2.12503	0.000782551	0.00232301	Down
chi-miR-376d	0.103308	9.67976	-3.27497	3.64929e-05	0.00015471	Down
chi-miR-1197-3p	0.16547	6.04338	-2.59536	0.000248063	0.000813214	Down
chi-miR-128-5p	3.2413	0.308518	1.69657	0.00134102	0.00369026	Up
chi-miR-656	0.177073	5.64737	-2.49758	7.50402e-05	0.000282902	Down
chi-miR-133a-5p	0.279394	3.57918	-1.83963	0.0128879	0.026361	Down
chi-miR-23b-5p	5.81794	0.171882	2.54051	1.23142e-05	6.27358e-05	Up
novel_823	3.01704	0.33145	1.59313	0.00374546	0.00888075	Up
chi-miR-1248-5p	3.67159	0.272362	1.8764	0.00272851	0.00663643	Up
chi-miR-16b-3p	0.201705	4.95773	-2.30968	0.00691364	0.0152424	Down
chi-miR-190a-5p	0.0930751	10.744	-3.42546	0.0010217	0.00291803	Down
chi-miR-193b-5p	6.5769	0.152047	2.71741	0.000275316	0.000887129	Up
chi-miR-195-5p	0.0993625	10.0642	-3.33116	0.000198752	0.000681178	Down
chi-miR-19a	0.0723971	13.8127	-3.78793	0.00098084	0.00284444	Down
novel_996	5.0302	0.198799	2.33061	0.000193338	0.000668701	Up
chi-miR-376a	0.0639407	15.6395	-3.96712	0.000100498	0.000371448	Down
chi-miR-877-3p	4.75394	0.210352	2.24913	0.021654	0.0414394	Up
novel_230	12.8076	0.0780784	3.67893	0.000566496	0.00172233	Up
novel_266	5.60633	0.17837	2.48706	0.0129358	0.026361	Up
chi-miR-153	0.0446188	22.4121	-4.4862	0.00123282	0.00346845	Down
chi-miR-2332	19.8484	0.0503819	4.31095	4.71949e-06	2.6556e-05	Up
novel_248	9.48761	0.105401	3.24604	0.00224555	0.00568169	Up
chi-miR-2318	0.0929983	10.7529	-3.42665	0.0127226	0.026354	Down
novel_962	9.55477	0.10466	3.25622	3.31403e-05	0.000143608	Up

## Sheet: D1vsM6
miRNA id	FoldChange(M6/D1)	FoldChange(D1/M6)	log2FoldChange(M6/D1)	Pvalue	Padjust	Regulate
chi-let-7a-5p	3.85236	0.259581	1.94574	0.00176037	0.00525361	Up
chi-miR-125b-5p	5.29368	0.188905	2.40427	7.54852e-07	5.00134e-06	Up
chi-miR-125a-5p	8.39716	0.119088	3.0699	1.09637e-07	9.10461e-07	Up
chi-let-7b-5p	5.21798	0.191645	2.38349	0.000181657	0.000693928	Up
chi-miR-21-5p	0.270149	3.70166	-1.88817	0.00746136	0.0182972	Down
chi-miR-99b-5p	3.42229	0.292202	1.77496	1.83988e-06	1.14791e-05	Up
chi-miR-199b-5p	0.213245	4.68943	-2.22941	8.14434e-11	1.07281e-09	Down
chi-miR-126-3p	0.492559	2.03021	-1.02163	0.00509919	0.0133203	Down
chi-miR-30a-5p	0.365153	2.73858	-1.45343	0.00581236	0.0148021	Down
chi-miR-25-3p	2.18759	0.457125	1.12934	0.0163259	0.0354346	Up
chi-miR-145-5p	2.46262	0.406071	1.3002	0.00173937	0.00523181	Up
chi-miR-92a-3p	8.65997	0.115474	3.11436	5.92065e-13	1.13084e-11	Up
chi-miR-379-5p	0.196037	5.10109	-2.3508	1.02196e-09	1.1482e-08	Down
chi-miR-191-5p	2.10769	0.474453	1.07566	0.000167364	0.000645788	Up
chi-miR-224-5p	2.19345	0.455903	1.1332	0.0095397	0.0223568	Up
chi-miR-411a-5p	0.125756	7.95192	-2.9913	1.47171e-07	1.17123e-06	Down
chi-miR-423-3p	4.00144	0.24991	2.00052	2.54504e-08	2.20956e-07	Up
chi-miR-28-3p	3.98174	0.251147	1.9934	2.74685e-21	2.62324e-19	Up
chi-miR-450-5p	0.256433	3.89966	-1.96335	1.13834e-05	5.64737e-05	Down
chi-let-7d-5p	3.56225	0.280722	1.83279	0.000969291	0.00306007	Up
chi-miR-29a-3p	2.19492	0.455597	1.13417	0.0105495	0.0242766	Up
chi-miR-423-5p	7.53142	0.132777	2.91292	3.78694e-16	1.20551e-14	Up
chi-miR-125b-3p	2.94946	0.339045	1.56045	4.55364e-11	6.21246e-10	Up
chi-miR-155-5p	2.43536	0.410616	1.28414	0.0236811	0.0488984	Up
chi-miR-320-3p	5.87076	0.170336	2.55355	4.01571e-37	1.534e-34	Up
chi-miR-106b-3p	3.31073	0.302049	1.72715	0.000230502	0.000838589	Up
chi-miR-202-5p	0.0439877	22.7337	-4.50676	9.10474e-06	4.63735e-05	Down
chi-miR-7-5p	0.424122	2.35781	-1.23745	0.0223733	0.046656	Down
chi-miR-494	0.215344	4.64373	-2.21528	7.38912e-15	2.01618e-13	Down
chi-miR-214-3p	2.517	0.397298	1.33171	0.000194739	0.000736539	Up
chi-miR-455-3p	2.82694	0.353739	1.49924	0.00281417	0.00796305	Up
chi-miR-146b-5p	0.324563	3.08106	-1.62343	0.000946528	0.00301311	Down
chi-miR-542-3p	0.12442	8.03727	-3.0067	5.69353e-06	3.06328e-05	Down
chi-miR-3432-5p	3.65228	0.273801	1.8688	0.000120644	0.000485114	Up
chi-miR-20a-5p	0.322018	3.10542	-1.63479	0.00747214	0.0182972	Down
chi-miR-361-3p	3.09418	0.323187	1.62956	4.40323e-07	3.17365e-06	Up
chi-miR-3958-3p	0.165411	6.04556	-2.59588	1.90322e-06	1.14791e-05	Down
chi-miR-424-5p	0.0612426	16.3285	-4.02932	4.10523e-10	4.75212e-09	Down
chi-miR-3959-5p	0.129609	7.71552	-2.94776	3.08381e-26	5.89008e-24	Down
chi-miR-382-3p	0.128305	7.79392	-2.96235	5.62314e-23	7.16013e-21	Down
chi-miR-409-5p	0.407542	2.45373	-1.29498	0.000491535	0.00170697	Down
chi-miR-204-5p	2.28243	0.438129	1.19057	0.00391325	0.01045	Up
chi-miR-335-3p	0.488488	2.04714	-1.03361	0.0163225	0.0354346	Down
chi-miR-9-5p	0.328259	3.04638	-1.60709	6.3099e-06	3.34775e-05	Down
chi-miR-411a-3p	0.384583	2.60022	-1.37863	0.00169645	0.00514321	Down
chi-miR-221-3p	3.55564	0.281243	1.83011	6.05386e-05	0.00025984	Up
chi-miR-379-3p	0.370845	2.69655	-1.43111	0.000825264	0.00267162	Down
chi-miR-1468-5p	3.17853	0.314611	1.66836	7.13772e-06	3.70643e-05	Up
chi-miR-17-5p	0.312672	3.19824	-1.67728	0.00189574	0.00561373	Down
chi-miR-30f-5p	4.47938	0.223245	2.1633	0.000128208	0.000510162	Up
chi-miR-126-5p	0.204398	4.89242	-2.29055	2.59974e-09	2.75861e-08	Down
chi-miR-708-5p	0.319537	3.12953	-1.64595	0.00647298	0.0160564	Down
novel_38	34.2288	0.0292152	5.09714	2.76894e-09	2.85874e-08	Up
chi-miR-487b-3p	0.253363	3.94691	-1.98072	2.66131e-06	1.54033e-05	Down
chi-miR-495-3p	0.150663	6.63732	-2.7306	1.90954e-06	1.14791e-05	Down
chi-miR-369-3p	0.0870827	11.4833	-3.52147	7.77387e-17	3.71202e-15	Down
novel_686	10.6975	0.0934802	3.4192	0.00811035	0.0194853	Up
chi-miR-136-3p	0.101936	9.81005	-3.29426	2.80654e-05	0.000130744	Down
chi-miR-1307-3p	2.73092	0.366176	1.44939	8.61045e-05	0.000357521	Up
novel_83	0.315355	3.17102	-1.66495	7.59366e-07	5.00134e-06	Down
chi-miR-222-3p	7.23477	0.138221	2.85495	1.34845e-16	4.6828e-15	Up
chi-miR-328-3p	16.8461	0.059361	4.07434	8.35925e-16	2.45633e-14	Up
chi-miR-3431-3p	2.03862	0.490527	1.0276	0.000433587	0.00153361	Up
chi-miR-505-3p	2.36206	0.423359	1.24005	0.00257807	0.00740467	Up
chi-miR-197-3p	11.0142	0.0907917	3.4613	3.45196e-11	5.07173e-10	Up
chi-miR-127-5p	0.132472	7.54878	-2.91624	1.18673e-11	2.06059e-10	Down
chi-miR-504	4.8681	0.205419	2.28336	6.31997e-05	0.000268247	Up
chi-miR-592	0.300447	3.32838	-1.73482	0.0189529	0.0399999	Down
chi-miR-150	10.0588	0.0994153	3.33039	1.01929e-14	2.59579e-13	Up
chi-miR-655	0.344253	2.90484	-1.53846	4.40594e-06	2.43923e-05	Down
chi-miR-758	0.226875	4.4077	-2.14003	1.38395e-05	6.69199e-05	Down
chi-let-7d-3p	12.9424	0.0772657	3.69403	2.36349e-14	5.3109e-13	Up
chi-let-7e-3p	3.33757	0.299619	1.7388	3.51915e-05	0.000158155	Up
chi-miR-532-3p	3.76598	0.265535	1.91303	6.04513e-09	5.7731e-08	Up
chi-miR-106b-5p	0.293427	3.408	-1.76893	0.00140085	0.00435061	Down
chi-miR-129-5p	5.95731	0.167861	2.57466	1.18577e-14	2.83104e-13	Up
chi-miR-1343	13.6652	0.0731784	3.77244	1.13646e-18	6.2018e-17	Up
chi-miR-195-3p	7.9337	0.126045	2.98799	1.64516e-10	2.02726e-09	Up
chi-miR-296-3p	5.84091	0.171206	2.54619	1.89409e-10	2.26107e-09	Up
chi-miR-148b-5p	0.499838	2.00065	-1.00047	1.02013e-05	5.12752e-05	Down
chi-miR-331-5p	2.29088	0.436513	1.1959	0.000551224	0.00189701	Up
chi-miR-365-3p	3.768	0.265393	1.9138	1.23844e-09	1.35167e-08	Up
chi-miR-369-5p	0.245132	4.07943	-2.02837	0.00057574	0.00196368	Down
chi-miR-363-3p	0.178107	5.61461	-2.48919	1.28569e-12	2.33874e-11	Down
chi-miR-483	5.07911	0.196885	2.34457	5.5453e-06	3.02615e-05	Up
chi-miR-381	0.139322	7.1776	-2.8435	0.00142672	0.00439521	Down
chi-miR-335-5p	0.410343	2.43699	-1.2851	0.0100357	0.0232341	Down
chi-miR-19b-3p	0.210461	4.75147	-2.24837	0.00367463	0.0100986	Down
chi-miR-30f-3p	3.54105	0.282402	1.82418	1.30847e-10	1.66612e-09	Up
chi-miR-221-5p	2.45416	0.407471	1.29523	0.000217805	0.000807781	Up
chi-miR-146a	0.421255	2.37386	-1.24723	0.00588885	0.0148976	Down
chi-miR-411b-5p	0.0579078	17.2688	-4.1101	3.94385e-11	5.57981e-10	Down
chi-miR-181c-3p	0.2122	4.71253	-2.2365	1.21733e-07	9.89402e-07	Down
novel_11	3.2036	0.312149	1.67969	0.00939178	0.022146	Up
chi-miR-331-3p	2.68253	0.372782	1.42359	3.19868e-05	0.000147216	Up
chi-miR-3959-3p	0.108902	9.18253	-3.19889	1.56962e-19	1.19919e-17	Down
chi-miR-542-5p	0.276715	3.61382	-1.85352	7.18e-06	3.70643e-05	Down
chi-miR-330-3p	3.45709	0.28926	1.78956	1.35824e-11	2.25586e-10	Up
chi-miR-1296	2.57544	0.388283	1.36482	3.65822e-05	0.000160625	Up
chi-miR-1306-5p	9.59647	0.104205	3.2625	1.32676e-08	1.20672e-07	Up
chi-miR-454-3p	0.226383	4.41729	-2.14316	0.000114574	0.000470617	Down
chi-miR-15a-5p	0.244801	4.08494	-2.03032	1.55892e-07	1.21532e-06	Down
chi-miR-30c-3p	2.60277	0.384206	1.38005	1.9003e-06	1.14791e-05	Up
chi-miR-20b	0.221251	4.51975	-2.17624	1.29611e-05	6.34764e-05	Down
chi-miR-30d-3p	0.321704	3.10845	-1.6362	0.000787229	0.00257027	Down
chi-miR-154a-3p	0.215144	4.64805	-2.21663	0.000161802	0.000630699	Down
chi-miR-301a-5p	0.321467	3.11074	-1.63726	0.00199487	0.00586185	Down
chi-miR-376e-3p	0.0704592	14.1926	-3.82707	1.22833e-16	4.6828e-15	Down
chi-miR-376c-3p	0.114968	8.69805	-3.12069	4.67491e-09	4.57902e-08	Down
chi-let-7b-3p	61.5989	0.0162341	5.94483	3.04515e-14	6.46249e-13	Up
chi-miR-450-3p	0.221362	4.51749	-2.17552	6.89747e-08	5.85519e-07	Down
chi-miR-125a-3p	7.85615	0.127289	2.97382	2.63899e-19	1.68016e-17	Up
chi-miR-106a-5p	0.264419	3.78188	-1.9191	3.544e-07	2.60348e-06	Down
chi-miR-25-5p	5.81521	0.171963	2.53983	2.06718e-11	3.15865e-10	Up
novel_168	0.22336	4.47708	-2.16256	0.000142602	0.000561589	Down
chi-miR-380-5p	0.180799	5.531	-2.46754	1.37588e-06	8.90821e-06	Down
chi-miR-3432-3p	2.75951	0.362383	1.46441	0.00393926	0.01045	Up
chi-miR-671-3p	10.3448	0.096667	3.37083	1.26342e-16	4.6828e-15	Up
chi-miR-30b-3p	3.76844	0.265362	1.91397	1.73349e-07	1.32438e-06	Up
chi-miR-136-5p	0.187038	5.34651	-2.4186	0.00876556	0.0209278	Down
chi-miR-211	8.08258	0.123723	3.01482	1.56043e-11	2.48368e-10	Up
novel_163	2.14908	0.465315	1.10372	0.0174271	0.0376111	Up
chi-miR-342-5p	2.78779	0.358707	1.47912	3.28384e-06	1.84475e-05	Up
chi-miR-665	0.243788	4.10192	-2.0363	0.000457028	0.00160169	Down
chi-miR-345-3p	0.452561	2.20965	-1.14382	0.00354316	0.00980788	Down
chi-miR-96	0.137629	7.26593	-2.86115	0.00426398	0.0112334	Down
novel_228	0.138068	7.24283	-2.85655	5.08999e-05	0.000220952	Down
chi-miR-324-5p	0.189405	5.27969	-2.40045	0.000916176	0.002941	Down
chi-miR-130a-5p	0.420756	2.37668	-1.24895	0.0183675	0.0394179	Down
chi-miR-129-3p	14.6635	0.0681967	3.87415	5.62e-14	1.12992e-12	Up
novel_773	0.280089	3.57029	-1.83604	0.000645177	0.00216191	Down
chi-miR-29b-5p	2.95468	0.338446	1.563	0.0185369	0.0395593	Up
chi-miR-877-5p	3.01949	0.331182	1.59431	0.00600537	0.0150924	Up
novel_161	2.23881	0.446665	1.16273	0.00536347	0.0138436	Up
chi-miR-487a-3p	0.0743858	13.4434	-3.74883	1.44005e-05	6.87624e-05	Down
chi-miR-204-3p	8.64287	0.115702	3.11151	2.38289e-08	2.1169e-07	Up
chi-miR-215-5p	0.0334167	29.9252	-4.90329	3.4097e-07	2.55393e-06	Down
chi-miR-628-5p	0.198175	5.04605	-2.33515	6.60681e-05	0.000277341	Down
chi-miR-33a-3p	0.268155	3.72918	-1.89886	0.00966141	0.022504	Down
chi-miR-144-5p	0.0585298	17.0853	-4.09469	2.71907e-06	1.55027e-05	Down
chi-miR-376b-5p	0.117867	8.48413	-3.08477	3.40429e-05	0.000154814	Down
chi-miR-9-3p	0.253562	3.94381	-1.97959	0.00328818	0.0091685	Down
chi-miR-92a-5p	4.05776	0.246442	2.02068	0.000670424	0.00222697	Up
chi-miR-18a-5p	0.0685151	14.5953	-3.86743	3.60095e-05	0.000159949	Down
novel_240	0.109904	9.09887	-3.18569	0.000367599	0.00131642	Down
chi-miR-188-5p	0.215129	4.64838	-2.21673	0.000115823	0.000470685	Down
chi-miR-3955-3p	0.182368	5.48341	-2.45507	0.00377768	0.010288	Down
chi-miR-2404	6.85765	0.145823	2.77771	4.84733e-07	3.42904e-06	Up
chi-miR-26a-3p	2.36107	0.423538	1.23944	0.0187586	0.0398099	Up
chi-miR-17-3p	0.294417	3.39655	-1.76407	0.00762445	0.0185512	Down
chi-miR-338-3p	0.234305	4.26795	-2.09354	0.00163855	0.00500741	Down
chi-miR-345-5p	0.275546	3.62916	-1.85964	0.00248471	0.00719059	Down
chi-miR-376d	0.0874819	11.4309	-3.51487	1.50325e-05	7.08942e-05	Down
chi-miR-1197-3p	0.101796	9.82356	-3.29625	2.39196e-06	1.40574e-05	Down
chi-miR-128-5p	3.00123	0.333197	1.58555	0.00276273	0.00787583	Up
chi-miR-18a-3p	2.50993	0.398417	1.32765	0.00307661	0.00864167	Up
chi-miR-656	0.290692	3.44006	-1.78244	0.00379741	0.010288	Down
chi-miR-23b-5p	6.37329	0.156905	2.67204	4.49871e-09	4.52239e-08	Up
novel_129	0.081281	12.303	-3.62094	0.0141222	0.031541	Down
novel_744	0.103006	9.70813	-3.27919	0.0119305	0.0268085	Down
novel_823	3.76774	0.265411	1.9137	0.000227273	0.000834792	Up
chi-miR-1248-5p	23.6709	0.042246	4.56504	5.71879e-07	3.90103e-06	Up
chi-miR-16b-3p	0.299511	3.33878	-1.73932	0.0142017	0.031541	Down
chi-miR-190a-5p	0.233068	4.29058	-2.10117	0.0213196	0.0447478	Down
chi-miR-193b-5p	6.2062	0.161129	2.63371	0.000216537	0.000807781	Up
novel_996	4.90426	0.203904	2.29404	1.9232e-06	1.14791e-05	Up
chi-miR-376a	0.00922218	108.434	-6.76068	5.33065e-07	3.70238e-06	Down
chi-miR-877-3p	5.97206	0.167446	2.57823	0.0115561	0.0261209	Up
novel_230	19.3485	0.0516836	4.27415	0.000763521	0.00251435	Up
novel_266	6.61974	0.151063	2.72678	0.00934631	0.022146	Up
chi-miR-2332	50.9449	0.019629	5.67087	9.13756e-09	8.51353e-08	Up
novel_248	7.29247	0.137128	2.86641	0.00547355	0.0140329	Up
novel_962	8.70293	0.114904	3.1215	0.000643208	0.00216191	Up

## Sheet: M2vsM4
miRNA id	FoldChange(M4/M2)	FoldChange(M2/M4)	log2FoldChange(M4/M2)	Pvalue	Padjust	Regulate
chi-miR-10a-5p	5.34232	0.187185	2.41747	0.000171416	0.013199	Up
chi-miR-148b-3p	0.393695	2.54004	-1.34485	0.000137686	0.013199	Down
chi-miR-218	2.86376	0.349191	1.51791	3.55613e-05	0.00662197	Up
chi-miR-429	12.3584	0.0809165	3.62742	0.000333072	0.0213721	Up
chi-miR-10a-3p	6.00459	0.166539	2.58607	5.15998e-05	0.00662197	Up
chi-miR-34a	4.59398	0.217676	2.19974	0.000575465	0.0316506	Up
chi-miR-29c-5p	2.33949	0.427443	1.2262	0.00103065	0.0496001	Up
chi-miR-29b-3p	5.50606	0.181618	2.46102	1.03137e-06	0.000397079	Up

## Sheet: M2vsM6
miRNA id	FoldChange(M6/M2)	FoldChange(M2/M6)	log2FoldChange(M6/M2)	Pvalue	Padjust	Regulate
chi-miR-125b-5p	2.25865	0.442743	1.17546	0.00136143	0.032779	Up
chi-miR-148b-3p	0.341526	2.92803	-1.54993	6.50856e-08	2.03718e-05	Down
chi-miR-101-3p	8.43481	0.118556	3.07635	0.000125821	0.00656366	Up
chi-miR-29a-3p	2.84954	0.350934	1.51073	0.000905554	0.0257671	Up
chi-miR-146b-5p	0.498193	2.00726	-1.00522	0.00264149	0.0410186	Down
chi-miR-145-3p	2.62238	0.381332	1.39088	1.06536e-05	0.000833647	Up
chi-miR-218	3.5189	0.28418	1.81512	0.00116416	0.0303651	Up
chi-miR-328-3p	2.84527	0.35146	1.50857	0.00220229	0.0382954	Up
chi-miR-374a-5p	3.03658	0.329318	1.60245	0.00275205	0.0410186	Up
chi-miR-374a-3p	3.78346	0.264309	1.9197	0.0026863	0.0410186	Up
chi-miR-363-3p	0.423971	2.35865	-1.23796	0.00187395	0.0345026	Down
novel_174	0.281795	3.54868	-1.82728	4.43839e-05	0.00277843	Down
chi-miR-146b-3p	0.324812	3.0787	-1.62232	0.00075158	0.0235244	Down
chi-let-7b-3p	9.74922	0.102572	3.28529	8.16103e-06	0.000833647	Up
chi-miR-29b-3p	10.1698	0.0983306	3.34622	1.86961e-07	2.92593e-05	Up
novel_881	5.93679	0.168441	2.56968	0.00185599	0.0345026	Up
chi-miR-129-3p	2.88967	0.34606	1.53091	0.000672211	0.0235244	Up
chi-miR-26a-3p	2.47351	0.404284	1.30656	0.000708416	0.0235244	Up
chi-miR-1248-5p	8.86752	0.112771	3.14853	0.000249374	0.0111506	Up
chi-miR-2332	4.53215	0.220646	2.1802	0.00175029	0.0345026	Up
