# Supplementary material for: Characterization of MicroRNA expression profiles in the ovarian tissue of goats during the sexual maturity period
Source: J Ovarian Res. 2023 Dec 8;16:234. doi: 10.1186/s13048-023-01318-8 (PMC10704810; doi:10.1186/s13048-023-01318-8)
Supplement: Supplementary file 8 — Additional file 8: Supplementary Table 8. [file 13048_2023_1318_MOESM8_ESM.xlsx]

## Sheet: Sheet1
ID	D1	M2	M4	M6	cluster
chi-let-7i-3p	6.8327	2.41786	2.76285	4.68043	2
chi-miR-320-3p	633.675	4001.26	3401.51	3409.1	1
chi-miR-125a-3p	12.7515	138.934	110.845	89.6661	1
chi-miR-191-5p	1892.73	3215.06	4464.06	3659.68	3
chi-miR-379-3p	135.408	74.1514	68.0865	44.6571	2
chi-miR-22-5p	11.3982	6.92369	11.6834	10.3881	2
chi-miR-148b-3p	3951.76	8293.11	3121.65	2307.17	1
chi-miR-21-5p	23250.5	5151.55	7779.34	7633.02	2
chi-miR-196b	267.31	145.389	18.2867	130.319	2
chi-miR-542-3p	1219.63	134.512	79.5254	120.571	2
chi-miR-374a-3p	208.011	34.6106	48.3472	97.2729	2
chi-miR-25-5p	4.47362	28.9869	21.9092	22.0702	1
chi-miR-3431-3p	87.1514	199.823	196.61	167.049	1
chi-miR-29c-5p	10.5798	11.3083	24.1118	17.8193	3
chi-miR-146a	22.0438	4.66182	6.69244	8.49224	2
chi-let-7a-3p	14.0326	6.22157	8.20463	13.0471	2
chi-let-7a-5p	20366.6	89298.7	86303.9	69336.9	1
chi-miR-381	46.1184	8.13299	10.748	8.10682	2
chi-miR-424-5p	688.621	55.4654	22.5378	33.0058	2
chi-miR-127-5p	72.0689	18.5148	11.2692	9.11309	2
chi-miR-30f-3p	29.046	113.066	111.86	91.5798	1
chi-miR-130a-5p	5.66685	2.75687	3.66964	1.9662	2
chi-miR-328-3p	94.6921	617.17	869.582	1379.64	3
chi-miR-342-5p	3.70126	16.3346	12.9742	9.55333	1
chi-miR-301a-5p	6.84939	3.09073	1.88372	1.78995	2
chi-miR-1307-3p	101.096	384.468	424.037	279.063	1
chi-miR-3432-3p	4.72444	10.4209	7.46932	10.4801	1
chi-miR-26a-3p	2.03944	2.14553	4.3651	4.0768	3
chi-miR-148b-5p	30.8153	20.7102	17.7866	14.2214	2
chi-miR-221-3p	171.17	584.508	756.085	574.967	3
chi-miR-200a	551.372	116.768	672.955	399.418	2
chi-miR-758	43.9103	25.9322	16.9909	9.31195	2
novel_161	3.56165	11.2708	10.8547	7.03211	1
chi-miR-20b	7.00104	4.06676	2.6626	1.58453	2
chi-miR-433	33.3887	90.2129	79.4232	56.9389	1
chi-miR-2411-3p	1.12899	2.41963	2.97962	2.39831	3
chi-miR-502b-5p	2.10361	0.954329	0.900792	0.656094	2
chi-miR-136-3p	202.211	7.69419	7.98322	19.824	2
chi-miR-345-5p	1.78119	1.28809	0.481749	0.452039	2
chi-miR-20a-5p	988.531	397.658	225.776	249.226	2
chi-miR-190a-5p	1.13616	0.434716	0.147387	0.312151	2
chi-miR-106b-3p	575.377	2341.02	1442.83	1526.14	1
chi-miR-491-5p	7.71512	21.3633	13.7971	13.5577	1
chi-miR-199b-5p	8214.5	2963.91	1894.42	1506.62	2
chi-miR-1271-5p	430.925	372.407	213.544	211.236	2
chi-miR-494	324.614	184.468	151.469	64.6666	2
novel_686	39.761	169.024	848.075	421.956	3
chi-miR-106b-5p	74.2003	18.5027	12.941	18.5998	2
chi-miR-33a-3p	3.46522	0.422551	0.644292	0.746656	2
chi-let-7d-3p	51.6964	403.557	363.915	590.985	3
chi-miR-199a-5p	8738.49	4845.94	2380.15	3750.4	2
chi-miR-126-3p	7831.73	3867.83	6758.23	3827.37	2
chi-miR-148a-3p	155970	33937.1	32453.8	60233.2	2
chi-miR-455-5p	652.891	263.675	148.318	286.981	2
chi-miR-335-3p	213.661	123.243	143.2	106.067	2
novel_119	25.7676	11.0892	8.81641	11.8405	2
novel_189	2.34971	5.44456	4.00637	3.03311	1
chi-miR-211	2.91577	14.2277	16.1217	22.1749	3
novel_240	2.24023	2.22995	0.492027	0.190197	2
chi-miR-665	3.64242	2.284	2.22663	0.873095	2
chi-miR-99b-3p	85.5633	274.653	168.406	143.019	1
chi-miR-126-5p	337.308	52.9191	97.9111	65.9372	2
chi-miR-423-5p	874.373	6771.53	6246.93	5571.01	1
novel_174	11.7141	15.0116	7.38785	3.40923	2
chi-miR-330-5p	6.18691	14.4596	8.92125	6.6262	1
chi-miR-17-5p	379.169	197.948	99.4153	95.4579	2
novel_823	1.07442	2.49948	3.3736	3.38675	3
chi-miR-15a-5p	12.7898	3.71616	3.11139	2.97372	2
chi-miR-2318	1.29597	0.378906	0.126141	0.2069	2
chi-miR-331-3p	21.8362	63.3551	47.9245	52.8172	1
chi-miR-338-3p	1.97791	0.326242	0.772022	0.477827	2
chi-miR-483	14.1039	37.6523	42.5115	68.6606	3
chi-miR-106a-5p	6.46549	2.91262	1.68798	1.56407	2
chi-miR-454-3p	17.3478	11.0217	9.05678	3.58148	2
chi-miR-145-5p	5349.67	11585	9480.66	14001.1	3
chi-miR-30b-5p	278.811	90.5124	102.763	130.627	2
chi-miR-128-3p	340.562	793.941	516.885	471.973	1
chi-miR-224-5p	1432.77	3014.14	3037.55	2709.79	1
chi-miR-23b-5p	1.54542	9.85895	8.46322	8.51639	1
chi-let-7b-3p	11.763	100.164	243.61	723.094	3
chi-miR-127-3p	8732.26	20865.2	17612.1	9743.15	1
chi-miR-155-5p	411.442	1262.86	1240.85	884.252	1
chi-miR-671-3p	5.20062	37.4519	35.3263	45.2908	3
chi-miR-374b-3p	15.4256	1.71762	1.54255	4.36012	2
chi-miR-18a-5p	5.71573	0.682275	0.305107	0.339618	2
chi-miR-1197-3p	3.06125	0.505403	0.589721	0.268957	2
chi-miR-150	43.3015	284.223	584.702	449.916	3
novel_163	2.3083	6.15767	11.3755	4.55968	3
chi-miR-376c-3p	10.8076	1.1779	1.48846	1.27703	2
chi-miR-10a-3p	18.19	10.7525	60.1223	27.9417	3
chi-miR-873-5p	1.46455	0.214642	0.220242	0.310961	2
chi-miR-147-5p	0.436981	0.0697227	0.816968	0.844045	3
chi-miR-363-3p	22.6786	12.1546	9.30248	4.06843	2
chi-miR-376d	1.7913	0.0888987	0.207815	0.140696	2
chi-miR-34a	14.8878	12.2638	54.834	16.8041	3
chi-miR-125b-3p	767.218	2647.36	1919.63	1997.56	1
novel_185	0.332027	2.42524	6.71194	1.14918	3
chi-miR-374a-5p	209.436	43.4569	48.9066	96.9768	2
novel_881	7.06795	1.36428	2.54226	6.35605	2
chi-miR-504	109.421	807.38	407.559	461.566	1
chi-miR-485-5p	49.7732	161.651	115.414	84.0236	1
novel_248	0.101282	0.385017	0.925031	0.633662	3
chi-miR-1248-5p	1.39619	4.26538	5.19571	28.1028	3
chi-miR-10a-5p	8953.54	3991.62	19724	11061.7	3
chi-miR-3955-3p	1.52713	0.255163	0.116098	0.234066	2
chi-miR-340-5p	206.049	46.1557	62.45	89.3373	2
chi-miR-495-3p	123.477	28.0372	56.157	22.6323	2
chi-miR-99a-3p	65.0751	61.6454	26.9954	33.4986	2
chi-miR-380-5p	4.76405	1.84137	1.65816	0.821949	2
chi-miR-28-3p	841.013	2706.01	3108.92	2971.98	3
chi-let-7e-3p	37.5385	104.164	69.8262	104.127	1
chi-miR-1296	12.207	31.4369	28.5796	27.4571	1
chi-miR-7-3p	14.175	5.52657	8.81336	8.50268	2
chi-miR-450-5p	1228.03	475.347	343.415	268.688	2
chi-miR-30a-5p	8451.85	2799.51	1653.71	2880.61	2
chi-miR-409-5p	211.006	186.587	145.559	77.946	2
chi-miR-376b-5p	2.51589	0.475268	0.453134	0.33871	2
novel_129	2.6151	0.196231	0.688695	0.395652	2
novel_230	0.0729154	0.547762	1.12269	1.26949	3
novel_83	110.578	55.2688	40.1399	30.9696	2
chi-miR-130b-5p	52.1643	243.002	115.523	90.0425	1
chi-miR-99b-5p	4921.99	14065.5	9686.51	14328.6	1
chi-miR-188-5p	2.32385	0.425949	0.38038	0.452752	2
chi-miR-222-3p	79.1866	384.292	593.295	527.711	3
chi-miR-369-5p	22.1705	6.64872	8.83542	5.89211	2
chi-miR-30d-3p	13.6855	2.03303	3.42218	3.97761	2
chi-miR-450-3p	8.56462	2.13987	1.76567	1.68688	2
chi-miR-192-5p	618.156	223.734	175.572	289.724	2
chi-miR-1306-5p	10.8006	57.8461	49.5609	83.954	3
chi-miR-655	45.6285	22.5794	30.8166	15.5664	2
chi-miR-193b-5p	1.36857	8.30832	12.5643	10.8124	3
chi-miR-144-5p	2.45846	0.225204	0.244161	0.148529	2
chi-miR-708-5p	97.541	23.5534	26.4349	25.3497	2
novel_96	21.2262	51.1962	74.5412	34.9437	3
chi-miR-96	2.89964	0.29747	0.676433	0.51276	2
chi-miR-490	20.7257	17.4982	9.90262	13.1978	2
chi-miR-365-3p	32.1036	133.701	134.938	118.411	1
novel_228	2.56356	0.506841	0.291042	0.353699	2
chi-miR-129-5p	30.6892	166.207	132.449	164.236	1
chi-miR-542-5p	12.6805	9.47316	4.75009	3.21476	2
chi-miR-195-3p	65.8099	481.962	405.152	455.565	1
chi-miR-3959-5p	257.312	39.3569	54.2451	30.6033	2
chi-miR-411a-3p	151.381	77.8291	98.2127	57.5418	2
chi-miR-154a-3p	6.33141	2.3496	2.9529	1.42905	2
chi-let-7e-5p	3407.38	15393.1	9489.62	8902.4	1
chi-miR-345-3p	6.28301	2.7479	3.08607	2.7801	2
chi-miR-9-3p	4.49068	0.475828	0.7411	0.986875	2
chi-miR-197-3p	72.6214	493.489	559.17	792.234	3
chi-miR-133a-5p	1.83955	0.772871	0.738137	1.17071	2
chi-let-7d-5p	512.884	2291.22	2024.53	1602.92	1
chi-miR-218	266.601	25.5917	66.9616	68.1704	2
chi-miR-18a-3p	1.97105	6.38882	4.17483	4.48448	1
chi-miR-499-5p	37.1213	6.92008	6.87975	14.6152	2
chi-miR-2404	1.49886	12.2439	8.12555	8.54793	1
chi-miR-429	20.5308	2.46323	30.1607	22.0366	3
chi-miR-221-5p	27.1324	62.2466	93.9665	64.972	3
chi-miR-29b-5p	1.3462	2.38672	4.15618	4.01678	3
chi-miR-2332	0.17753	2.46074	3.56716	8.38164	3
chi-miR-505-3p	52.9164	150.892	114.552	106.628	1
chi-miR-423-3p	964.373	4697.74	2974.55	3258.1	1
novel_168	7.3392	0.910217	1.94253	1.64225	2
chi-miR-331-5p	26.2467	55.1346	38.8987	50.9745	1
chi-miR-92a-3p	3881.07	29287.7	24311.9	27272.6	1
chi-miR-455-3p	340.655	1437.67	798.105	790.642	1
chi-miR-1468-5p	175.652	554.757	1014.08	560.873	3
chi-miR-532-3p	26.961	94.9344	75.6726	90.6212	1
chi-miR-382-3p	302.063	57.9734	72.1951	34.5552	2
chi-miR-411a-5p	1704.07	250.695	273.777	235.366	2
chi-miR-592	59.0374	18.6469	20.0472	15.0986	2
chi-miR-128-5p	1.69242	9.11079	5.92057	4.56202	1
chi-miR-376a	2.08435	0.476021	0.242295	0	2
chi-miR-19a	1.46993	0.0906706	0.126314	0.692282	2
chi-miR-153	1.47929	0.0560025	0.0581659	0.600058	2
chi-miR-101-3p	3049.39	423.287	472.351	2649.44	2
chi-miR-30e-5p	818.604	117.084	62.4696	230.536	2
novel_744	1.1504	0.261615	0.816117	0.111772	2
chi-miR-376e-3p	10.62	1.44231	1.26677	0.655547	2
chi-miR-335-5p	34.5848	5.9956	7.37611	13.6728	2
chi-miR-1	1319.61	227.789	363.215	504.957	2
chi-miR-214-3p	358.31	1261.61	749.617	839.629	1
chi-miR-135a	54.9692	7.34734	28.5262	18.7489	2
chi-miR-204-3p	1.50007	7.20948	7.93307	10.8946	3
chi-miR-1306-3p	0.620209	2.44347	1.64277	0.774248	1
chi-miR-9-5p	301.442	120.344	140.747	102.815	2
chi-miR-338-5p	5.17706	10.4801	20.8093	9.77987	3
chi-miR-29a-3p	652.38	519.635	900.092	1181.36	3
chi-miR-182	98.8447	31.7001	70.2835	45.6629	2
chi-miR-708-3p	179.651	39.8723	57.2202	98.7248	2
chi-miR-34b-3p	60.3074	126.994	905.925	519.626	3
chi-miR-181c-3p	12.4553	3.87927	1.57356	2.28409	2
chi-miR-323b	10.287	33.9605	45.4258	17.4012	1
chi-miR-7-5p	766.747	226.179	355.953	315.783	2
chi-miR-206	3.44276	7.40275	15.9534	9.45553	3
chi-miR-3955-5p	20.102	10.3458	9.98873	11.6067	2
novel_266	0.218869	1.64047	1.16563	1.16176	1
chi-miR-202-3p	14.5303	69.1212	49.9099	40.0335	1
chi-miR-143-5p	229.96	108.374	95.4574	123.685	2
chi-miR-29b-3p	11.6949	2.5191	12.9049	20.3205	3
chi-miR-424-3p	159.004	563.349	320.586	294.178	1
chi-miR-411b-5p	21.8382	1.38775	1.14261	1.27808	2
chi-miR-125b-5p	15482.8	38085.8	50815.5	68715.5	3
chi-miR-296-3p	39.9861	304.022	227.301	199.681	1
chi-let-7c-5p	17343.7	72983.1	51963.3	40836.8	1
chi-miR-146b-3p	7.5813	12.8639	4.75255	3.43114	1
chi-miR-15b-5p	138.065	305.19	144.738	102.76	1
chi-miR-330-3p	12.3557	56.0607	40.1499	37.8856	1
chi-miR-656	2.51994	0.385404	0.573622	0.739222	2
chi-miR-361-3p	377.519	1174.78	1058.18	1021.01	1
chi-miR-487b-3p	85.8935	46.6144	39.7712	21.1696	2
chi-miR-19b-3p	58.02	4.515	3.13396	11.1527	2
novel_773	2.36258	1.84605	1.67831	0.585345	2
novel_38	54.6559	383.69	1792.47	1643.42	3
chi-miR-877-5p	7.33857	33.7516	28.1482	24.9268	1
chi-miR-1343	30.2606	253.677	248.869	357.625	3
chi-miR-25-3p	4505.13	13003.4	8870.79	8184.22	1
chi-miR-145-3p	350.529	284.748	447.695	582.838	3
chi-miR-369-3p	142.716	15.9481	19.5902	11.6794	2
chi-miR-181b-5p	288.065	845.549	509.599	407.646	1
chi-miR-3432-5p	512.595	2632.38	2163.1	1583	1
chi-miR-30b-3p	4.98699	21.3344	22.113	17.594	1
chi-miR-191-3p	11.4317	25.5999	29.553	21.1915	1
chi-miR-379-5p	3257.68	1138.96	1487.24	652.852	2
chi-miR-485-3p	6.00878	20.6159	22.6538	13.897	1
chi-miR-877-3p	0.147585	0.937873	0.91995	0.995737	3
chi-miR-125a-5p	7367.25	29352.5	35879.8	50250.8	3
chi-miR-202-5p	2311.54	101.993	95.0358	73.8521	2
chi-miR-16b-3p	1.60692	0.522678	0.397575	0.421565	2
chi-miR-136-5p	7.1109	0.148843	0.0579322	1.30263	2
novel_11	14.2316	68.2067	61.8451	42.0062	1
chi-miR-2483-5p	10.0876	17.8516	22.2241	17.5585	3
chi-miR-195-5p	1.72409	0.287135	0.188797	1.57658	2
chi-miR-146b-5p	317.488	234.065	145.058	92.6527	2
chi-miR-17-3p	1.95364	0.82033	0.399285	0.541598	2
chi-miR-129-3p	2.45076	14.4732	13.5014	32.4861	3
chi-miR-340-3p	12.479	7.5738	7.83539	5.35414	2
chi-miR-3958-3p	254.55	116.326	129.2	50.7867	2
novel_963	7.54735	31.2357	12.2505	7.66761	1
chi-miR-3959-3p	15.8215	1.65657	2.00378	1.52297	2
chi-let-7b-5p	8095.28	52031.6	50733.4	37963.7	1
chi-miR-92a-5p	1.62428	7.15324	4.99001	5.50909	1
novel_962	0.784641	6.85932	7.54808	5.47815	1
chi-miR-194	113.559	42.5452	39.6103	52.0516	2
chi-miR-140-5p	104.982	28.2956	28.0339	48.8248	2
chi-miR-628-5p	2.0945	0.519123	0.609583	0.364284	2
chi-miR-30c-3p	10.0561	35.8481	26.5703	24.0439	1
chi-miR-181c-5p	4.20049	2.41198	1.58596	3.57273	2
chi-miR-217-5p	0.975086	0.373081	1.09833	0.746639	2
chi-miR-324-5p	5.87569	2.34089	1.65325	1.5432	2
chi-miR-487a-3p	2.58799	0.429633	0.355547	0.23424	2
chi-miR-204-5p	265.795	584.791	683.406	627.251	3
chi-miR-30f-5p	237.264	558.059	554.317	921.457	3
novel_996	0.767237	4.54783	4.05827	3.46631	1
chi-miR-425-5p	18.2268	12.6811	14.1482	10.469	2
chi-miR-215-5p	13.4967	0.986254	1.42806	0.609356	2
