# Supplementary material for: Characterization of MicroRNA expression profiles in the ovarian tissue of goats during the sexual maturity period
Source: J Ovarian Res. 2023 Dec 8;16:234. doi: 10.1186/s13048-023-01318-8 (PMC10704810; doi:10.1186/s13048-023-01318-8)
Supplement: Supplementary file 10 — Additional file 10: Supplementary Table 10. Expression fold change and p-value of DE miRNAs in RNA-Seq. [file 13048_2023_1318_MOESM10_ESM.xlsx]

## Sheet: RNA-Seq
Expression fold change and p-value of DE miRNAs in RNA-Seq
ID	D1 vs M2 fold change	D1 vs M2 p value	D1 vs M4 fold change	D1 vs M4 p value	D1 vs M6 fold change	D1 vs M6 p value	M2 vs M4 fold change	M2 vs M4 p value	M2 vs M6 fold change	M2 vs M6 p value	M4 vs M6 fold change	M4 vs M6 p value
chi-miR-1343	8.3831	0.00249072	8.22419	0.00116378	11.8182	0.00306976	0.981045	0.944952	1.40977	0.297649	1.437	0.259417
chi-miR-296-3p	7.60319	0.00421014	5.68451	0.00522636	4.99375	0.000724104	0.747647	0.370015	0.656797	0.178391	0.878485	0.626091
chi-miR-331-3p	2.90138	0.000752455	2.19472	0.0172045	2.41879	0.0125324	0.756443	0.147234	0.833669	0.34459	1.10209	0.671963
chi-miR-148a-3p	0.217587	0.00593885	0.208077	0.00579194	0.386185	0.0457602	0.956293	0.792094	1.77485	0.304537	1.85597	0.286074
chi-miR-125b-5p	2.45987	0.00483899	3.28205	0.0105207	4.43817	0.00290188	1.33424	0.244791	1.80423	0.0361802	1.35226	0.269195
chi-miR-10a-5p	0.445815	0.163518	2.20293	0.0842263	1.23545	0.747207	4.94136	0.0144082	2.77123	0.270147	0.560824	0.276508
chi-let-7b-5p	6.42741	9.40083e-05	6.26704	0.00290201	4.68961	0.052482	0.97505	0.912172	0.729627	0.349565	0.748297	0.455389
chi-miR-126-3p	0.493867	0.00416194	0.86293	0.744767	0.4887	0.00369639	1.74729	0.378696	0.989539	0.953654	0.566327	0.371872
chi-miR-200a	0.211777	0.0367317	1.22051	0.778579	0.724408	0.624793	5.7632	0.196177	3.42063	0.316809	0.593529	0.571276
chi-miR-493-5p	1.39707	0.225899	1.6934	0.365171	0.621125	0.264084	1.21211	0.689125	0.444592	0.030811	0.366792	0.174619
chi-miR-22-3p	1.273	0.28305	1.71937	0.0553357	1.52264	0.0799228	1.35065	0.188243	1.1961	0.342511	0.885579	0.565936
chi-miR-101-3p	0.138811	0.0303117	0.1549	0.0325557	0.868841	0.815735	1.11591	0.516888	6.25919	0.132449	5.60904	0.139786
chi-miR-342-3p	1.04525	0.889155	1.09004	0.716863	1.03533	0.891533	1.04286	0.870429	0.990506	0.97222	0.949802	0.776741
chi-miR-224-5p	2.10371	0.00188894	2.12006	0.00239089	1.89129	0.0837068	1.00777	0.905891	0.899025	0.60514	0.892095	0.586086
chi-miR-23b-3p	1.71835	0.00200485	1.85145	0.000823994	1.45591	0.151438	1.07746	0.192509	0.847274	0.33192	0.786365	0.161949

## Sheet: qRT-PCR
Expression fold change and p-value of DE miRNAs in qRT-PCR
ID	D1 vs M2 fold change	D1 vs M2 p value	D1 vs M4 fold change	D1 vs M4 p value	D1 vs M6 fold change	D1 vs M6 p value	M2 vs M4 fold change	M2 vs M4 p value	M2 vs M6 fold change	M2 vs M6 p value	M4 vs M6 fold change	M4 vs M6 p value
chi-miR-1343	7.63894	0.00253057	7.53439	0.00132764	10.6304	0.00351196	0.986314	0.95981	1.3916	0.314253	1.41091	0.283293
chi-miR-296-3p	7.32544	0.00432362	6.82486	0.00573833	5.82458	0.000915391	0.931665	0.824543	0.795117	0.42817	0.853436	0.584437
chi-miR-331-3p	2.97355	0.000670641	2.50177	0.0100079	2.67033	0.00881098	0.841342	0.371203	0.898029	0.584509	1.06738	0.782495
chi-miR-148a-3p	0.199402	0.00447188	0.136333	0.00294372	0.22769	0.00756349	0.683709	0.0309816	1.14186	0.72482	1.6701	0.277552
chi-miR-125b-5p	2.47892	0.00476043	2.96302	0.0112942	3.86396	0.00278688	1.19529	0.449719	1.55873	0.0767054	1.30406	0.305816
chi-miR-10a-5p	0.440504	0.160751	1.16905	0.698197	0.658259	0.469482	2.65388	0.0692678	1.49433	0.58501	0.563074	0.277643
chi-let-7b-5p	6.53672	9.82011e-05	7.68278	0.00215411	5.76056	0.0476082	1.17533	0.506883	0.881261	0.727056	0.749801	0.46466
chi-miR-126-3p	0.580585	0.0232496	1.03729	0.936158	0.742073	0.172923	1.78663	0.336201	1.27815	0.340773	0.715396	0.534139
chi-miR-200a	0.21107	0.0371296	0.917164	0.893674	0.543828	0.339403	4.34531	0.231112	2.57653	0.396503	0.592945	0.57063
chi-miR-493-5p	1.37244	0.258426	1.74266	0.35631	0.650326	0.305114	1.26975	0.635549	0.473846	0.0437467	0.373179	0.187016
chi-miR-22-3p	1.15037	0.430342	2.19906	0.0302245	1.84105	0.0388264	1.91161	0.0479758	1.6004	0.0711046	0.837199	0.521697
chi-miR-101-3p	0.159091	0.0342076	0.199526	0.0412765	1.11079	0.870058	1.25416	0.0399038	6.98214	0.131978	5.56717	0.146803
chi-miR-342-3p	0.993106	0.984358	1.22317	0.446337	1.01881	0.948761	1.23166	0.458551	1.02588	0.933864	0.832926	0.394411
chi-miR-224-5p	2.3498	0.0017183	2.48553	0.00041431	2.11184	0.0806694	1.05776	0.486788	0.898733	0.663774	0.849654	0.483414
chi-miR-23b-3p	1.8944	0.000307121	2.20158	6.76416e-05	1.74363	0.0462632	1.16216	0.11206	0.920412	0.652225	0.791987	0.199776
